# Supplementary material for: 2-Bromo-2-(5-bromo-1H-1,2,4-triazol-1-yl)-1-(2,4-difluoro­phen­yl)ethanone
Source: Acta Crystallogr Sect E Struct Rep Online. 2010 Mar 31;66(Pt 4):o986. doi: 10.1107/S1600536810011359 (PMC2983960; doi:10.1107/S1600536810011359)
Supplement: Supplementary file 2 [file e-66-0o986-Isup2.hkl]

# 
# h,k,l, Fc-squared, Fo-squared, sigma(Fo-squared) and status flag 
# 
data_I
_shelx_title ' 100316bm in P2(1)/c' 
_shelx_refln_list_code          4 
_shelx_F_calc_maximum      236.51 
_exptl_crystal_F_000       728.00 
_reflns_d_resolution_high  0.8410 
 
loop_ 
 _symmetry_equiv_pos_as_xyz 
 'x, y, z' 
 '-x, y+1/2, -z+1/2' 
 '-x, -y, -z' 
 'x, -y-1/2, z-1/2' 
 
_cell_length_a     9.2728 
_cell_length_b     9.3750 
_cell_length_c    14.9819 
_cell_angle_alpha  90.000 
_cell_angle_beta  104.916 
_cell_angle_gamma  90.000 
 
_shelx_F_squared_multiplier     1.000 
 
loop_ 
 _refln_index_h 
 _refln_index_k 
 _refln_index_l 
 _refln_F_squared_calc 
 _refln_F_squared_meas 
 _refln_F_squared_sigma 
 _refln_observed_status 
   1   0   0     1386.82     1177.25     28.24 o 
   2   0   0     4104.33     4100.39    136.65 o 
   3   0   0     4133.54     4724.08    159.18 o 
   4   0   0    33491.54    33846.10   1060.29 o 
   5   0   0     6332.58     6621.09    225.54 o 
   6   0   0     2343.41     2592.16    106.59 o 
   7   0   0      909.55      938.25     61.35 o 
   8   0   0      539.43      592.87     53.15 o 
   9   0   0     1556.94     1548.83     85.93 o 
  10   0   0        1.11      -11.66     37.65 o 
   1   1   0     9572.33     9925.68    152.38 o 
   2   1   0     1274.35     1219.10     23.70 o 
   3   1   0      936.44      857.53     22.42 o 
   4   1   0     1372.58     1366.70     41.54 o 
   5   1   0     5679.91     5297.57    105.30 o 
   6   1   0     1075.53     1056.75     44.84 o 
   7   1   0       11.84        9.37     20.15 o 
   8   1   0     2051.54     2160.80     72.04 o 
   9   1   0      172.53      199.14     30.65 o 
  10   1   0      644.45      658.67     44.93 o 
   0   2   0    54505.72    46829.91   1448.33 o 
   1   2   0     4131.15     4251.37     65.97 o 
   2   2   0     1180.29     1209.70     20.98 o 
   3   2   0     9861.90     9777.84    211.33 o 
   4   2   0     5473.54     6029.14    114.79 o 
   5   2   0       31.46       33.94     11.66 o 
   6   2   0     1812.81     1815.89     47.17 o 
   7   2   0     1207.42     1194.97     44.39 o 
   8   2   0      534.25      522.36    105.02 o 
   9   2   0      589.51      530.38     38.25 o 
  10   2   0       49.24       64.14     31.29 o 
   1   3   0      171.97      175.11      8.73 o 
   2   3   0    26160.58    26000.68    395.09 o 
   3   3   0     5555.32     5686.92     89.81 o 
   4   3   0     1570.40     1476.01     34.56 o 
   5   3   0       47.78       51.17     11.56 o 
   6   3   0     2576.84     2449.71     57.06 o 
   7   3   0     1879.05     1826.12     49.51 o 
   8   3   0       84.21       79.57     22.62 o 
   9   3   0        0.53       -8.18     47.11 o 
  10   3   0        1.42       33.45     29.38 o 
   0   4   0      365.56      370.05     19.86 o 
   1   4   0    10313.25    10937.35    168.17 o 
   2   4   0     2714.03     2859.90     58.87 o 
   3   4   0    11866.33    12121.11    187.15 o 
   4   4   0      261.08      205.94     19.40 o 
   5   4   0     2287.13     2230.53     68.32 o 
   6   4   0      820.47      780.36     28.50 o 
   7   4   0      676.35      672.40     30.62 o 
   8   4   0     1274.74     1205.67     42.06 o 
   9   4   0        1.62      -19.07     22.24 o 
   1   5   0      885.18      889.69     19.18 o 
   2   5   0     8339.60     8647.93    154.00 o 
   3   5   0      313.22      278.41     16.40 o 
   4   5   0      265.21      233.76     14.10 o 
   5   5   0      492.76      499.43     21.71 o 
   6   5   0     1751.93     1692.73     43.91 o 
   7   5   0      473.65      465.41     25.94 o 
   8   5   0       30.85        8.06     18.89 o 
   9   5   0       41.98        0.78     23.31 o 
   0   6   0      929.12      919.75     39.06 o 
   1   6   0      122.35      205.14     39.39 o 
   2   6   0       10.15        0.57      8.28 o 
   3   6   0        5.95       10.99     10.52 o 
   4   6   0      606.30      627.82     23.49 o 
   5   6   0      124.02      106.14     15.21 o 
   6   6   0      283.51      292.95     21.70 o 
   7   6   0        1.87       -7.45     17.00 o 
   8   6   0        0.71      -26.73     20.68 o 
   1   7   0     2392.81     2300.65     64.11 o 
   2   7   0     1160.31     1173.34     30.57 o 
   4   7   0       33.27       36.77     16.69 o 
   5   7   0      680.16      712.12     28.49 o 
   6   7   0      371.94      372.41     31.43 o 
   7   7   0      192.81      203.53     23.01 o 
   8   7   0       28.47       66.24     26.86 o 
   0   8   0     2746.54     2668.70     61.48 o 
   1   8   0      192.97      192.52     14.39 o 
   2   8   0       10.15       18.63     11.76 o 
   3   8   0       35.56       37.70     16.40 o 
   5   8   0     1134.20     1170.13    133.11 o 
   6   8   0       22.91       25.01     20.70 o 
   7   8   0       35.03       36.69     21.47 o 
   1   9   0      150.06      147.79     13.22 o 
   2   9   0       24.12       28.66     27.63 o 
   3   9   0      500.09      544.73     46.64 o 
   4   9   0       11.43       71.77     60.15 o 
   5   9   0       40.07       75.63     31.66 o 
   6   9   0       21.21       50.42     34.27 o 
   0  10   0       28.58       59.43     31.05 o 
   1  10   0      214.66      197.67     40.16 o 
   2  10   0        5.75       -0.61     30.11 o 
   3  10   0      465.77      461.37     45.05 o 
   4  10   0        0.40       36.90     34.09 o 
   1  11   0      146.73      142.08     36.43 o 
 -10   1   1      133.53       77.20     28.78 o 
  -9   1   1       12.37       22.90     25.82 o 
  -8   1   1      530.84      625.76     38.27 o 
  -7   1   1      700.69      728.15     87.76 o 
  -6   1   1     1828.30     1768.91    136.40 o 
  -5   1   1      192.94      228.15     16.90 o 
  -4   1   1      288.90      241.94     15.73 o 
  -3   1   1     7430.91     7287.46    114.19 o 
  -2   1   1     3478.83     3613.82     57.16 o 
  -1   1   1      605.39      660.81     10.53 o 
   0   1   1     1895.15     2025.07     28.14 o 
   1   1   1      220.80      230.96      6.05 o 
   2   1   1    14624.97    14500.96    260.86 o 
   3   1   1     4603.81     4680.93     89.78 o 
   4   1   1       67.93       67.22     10.72 o 
   5   1   1     1088.92     1107.55     57.67 o 
   6   1   1     1271.44     1272.43     48.99 o 
   7   1   1      623.59      656.79     37.22 o 
   8   1   1        2.57       -1.37     22.30 o 
   9   1   1       12.51       37.68     27.89 o 
  10   1   1      150.48      223.82     36.85 o 
 -10   2   1      369.23      358.50     35.61 o 
  -9   2   1      569.83      661.85     43.79 o 
  -8   2   1      575.66      552.74     62.64 o 
  -7   2   1      177.57      173.19     19.76 o 
  -6   2   1     2679.60     2744.18     62.59 o 
  -5   2   1     5303.67     5502.54    107.65 o 
  -4   2   1     3959.41     3822.67     63.26 o 
  -3   2   1     4135.36     4087.55     65.42 o 
  -2   2   1     6279.70     6414.38    114.59 o 
  -1   2   1     1135.35     1195.45     19.92 o 
   0   2   1     1211.41     1225.91     20.32 o 
   1   2   1     8008.60     8649.14    155.39 o 
   2   2   1      119.08      169.15      9.61 o 
   3   2   1     6926.79     7010.61    130.36 o 
   4   2   1      693.32      649.32     21.83 o 
   5   2   1     4704.81     4828.13     96.97 o 
   6   2   1       27.10       13.79     13.90 o 
   7   2   1      745.43      711.82     60.86 o 
   8   2   1     2062.25     2065.71    111.22 o 
   9   2   1      375.10      481.01     37.83 o 
  10   2   1       63.21       66.24     33.62 o 
 -10   3   1       29.17       18.01     29.84 o 
  -9   3   1      110.34      117.68     33.98 o 
  -8   3   1      321.97      308.93     24.31 o 
  -7   3   1     1025.64      927.33     34.92 o 
  -6   3   1      452.44      467.48     22.19 o 
  -5   3   1      164.80      194.94     10.19 o 
  -4   3   1      509.93      524.33     15.53 o 
  -3   3   1     3947.10     4054.30     65.04 o 
  -2   3   1     1045.52     1079.69     32.50 o 
  -1   3   1     5918.06     6293.31     97.51 o 
   0   3   1     5213.03     5515.08     99.99 o 
   1   3   1     3547.58     3508.78     79.98 o 
   2   3   1     3074.58     3201.07     61.29 o 
   3   3   1     6260.32     6691.40    124.45 o 
   4   3   1        0.03       -4.62      8.28 o 
   5   3   1      480.67      489.66     22.17 o 
   6   3   1      634.16      629.85     27.34 o 
   7   3   1      594.22      626.98     29.66 o 
   8   3   1       54.59       42.21     26.92 o 
   9   3   1        2.06       -0.06     26.17 o 
  10   3   1        1.75      -40.86     29.59 o 
 -10   4   1        2.73       -7.60     30.96 o 
  -9   4   1      138.55      109.99     24.03 o 
  -8   4   1        1.49       11.89     19.55 o 
  -7   4   1       33.00       10.87     17.65 o 
  -6   4   1       70.94       61.08     24.05 o 
  -5   4   1       84.55       93.04     12.28 o 
  -4   4   1       63.01       80.85     14.28 o 
  -3   4   1       22.32       26.14      5.14 o 
  -2   4   1      238.60      278.36      8.91 o 
  -1   4   1      642.98      596.69     12.93 o 
   0   4   1     2569.78     2768.83     52.72 o 
   1   4   1       12.53       24.51      5.57 o 
   2   4   1       13.85       21.74      3.66 o 
   3   4   1       81.29       84.58      9.49 o 
   4   4   1      247.32      242.24     14.27 o 
   5   4   1       25.71       35.42     11.94 o 
   6   4   1       20.91       13.07     14.64 o 
   7   4   1       10.31       -2.33     16.52 o 
   8   4   1       42.12       32.85     21.89 o 
   9   4   1        6.11      -28.91     27.36 o 
  -9   5   1       18.74        8.18     21.85 o 
  -8   5   1      386.47      377.81     27.02 o 
  -7   5   1      516.20      475.44     25.55 o 
  -6   5   1      826.06      807.13     29.01 o 
  -5   5   1       13.62       -2.44     11.43 o 
  -4   5   1      153.52      158.87     12.75 o 
  -3   5   1     1230.58     1267.33     47.05 o 
  -2   5   1     1571.23     1518.37     31.99 o 
  -1   5   1     1909.16     1954.34     33.74 o 
   0   5   1      567.64      539.34     13.10 o 
   1   5   1     1668.77     1728.61     36.33 o 
   2   5   1     1715.84     1683.99     51.85 o 
   3   5   1      101.63      111.68     18.08 o 
   4   5   1      646.29      683.92     23.13 o 
   5   5   1     1036.37      900.16     28.63 o 
   6   5   1      791.78      702.01     43.69 o 
   7   5   1      471.69      453.98     27.06 o 
   8   5   1      121.53       92.69     22.95 o 
   9   5   1      190.81      243.39     29.74 o 
  -9   6   1      504.17      476.28     44.91 o 
  -8   6   1      174.74      157.07     22.98 o 
  -7   6   1        8.02        0.09     16.92 o 
  -6   6   1      319.00      311.80     26.78 o 
  -5   6   1     1433.12     1427.00     38.52 o 
  -4   6   1     2448.33     2513.38    165.19 o 
  -3   6   1      212.25      262.19     24.85 o 
  -2   6   1      243.41      234.66     10.11 o 
  -1   6   1     1776.93     1688.75     30.89 o 
   0   6   1     7298.47     7768.87    122.24 o 
   1   6   1      534.12      544.75     14.56 o 
   2   6   1       11.94        6.41      9.60 o 
   3   6   1     2034.02     1960.01     44.49 o 
   4   6   1     1648.51     1664.04     40.86 o 
   5   6   1      539.49      536.25     24.20 o 
   6   6   1        1.52       25.04     23.17 o 
   7   6   1       32.09       27.12     20.08 o 
   8   6   1      334.22      334.00     38.82 o 
  -8   7   1      134.69      170.01     41.30 o 
  -7   7   1       56.11       55.12     20.71 o 
  -6   7   1       47.64       41.74     17.12 o 
  -5   7   1       14.70      -11.17     14.33 o 
  -4   7   1      135.35      160.86     17.20 o 
  -3   7   1      402.17      490.22    240.31 o 
  -2   7   1      795.54      789.19     24.05 o 
  -1   7   1      113.80      107.38      8.91 o 
   0   7   1      379.56      405.65     13.96 o 
   1   7   1      362.26      362.78     17.50 o 
   2   7   1      925.59      983.89    258.24 o 
   3   7   1      164.62      208.79     32.12 o 
   4   7   1       16.28       16.35     14.08 o 
   5   7   1      165.73      171.94     18.33 o 
   6   7   1       89.88       62.40     18.29 o 
   7   7   1       72.31      100.30     32.64 o 
   8   7   1      114.64       99.28     24.99 o 
  -7   8   1        2.93       48.64     31.07 o 
  -6   8   1       17.98      -13.31     28.56 o 
  -5   8   1      110.13      131.85     28.61 o 
  -4   8   1       30.45       32.18     62.40 o 
  -3   8   1       96.54      128.83     35.05 o 
  -2   8   1        1.21        9.47     11.14 o 
  -1   8   1       19.42       23.41      9.41 o 
   0   8   1      121.56      139.01     11.61 o 
   1   8   1       34.62       15.71      9.43 o 
   2   8   1       50.36       51.38     22.97 o 
   3   8   1        1.34       23.65     15.80 o 
   4   8   1      299.72      354.45     38.13 o 
   5   8   1       36.91       43.12     18.51 o 
   6   8   1        7.30       30.83     20.43 o 
   7   8   1       16.18       62.56     23.42 o 
  -6   9   1      304.75      437.02    192.92 o 
  -5   9   1       44.93       54.75     63.34 o 
  -4   9   1       19.22      -13.35     31.70 o 
  -3   9   1     1172.30     1103.56     60.41 o 
  -2   9   1      140.78      163.60     31.40 o 
  -1   9   1      281.33      298.14     18.43 o 
   0   9   1        1.00      -14.88     12.66 o 
   1   9   1      446.01      414.84     21.05 o 
   2   9   1      329.34      386.35     50.08 o 
   3   9   1      403.63      408.34     27.90 o 
   4   9   1        0.08      -16.12     19.67 o 
   5   9   1      223.82      229.83     28.67 o 
   6   9   1      158.33      165.87     46.83 o 
  -4  10   1      201.18      320.37     47.11 o 
  -3  10   1        3.48       -4.17     32.03 o 
  -2  10   1       38.19       36.51     20.70 o 
  -1  10   1      482.38      472.85     42.57 o 
   0  10   1      556.97      602.86     34.01 o 
   1  10   1      107.65      121.20     24.45 o 
   2  10   1        6.73      -10.32     22.72 o 
   3  10   1      270.01      344.22     73.69 o 
   4  10   1      260.61      204.65     40.18 o 
  -1  11   1       44.89       29.50     32.92 o 
   0  11   1        6.02      -28.52     34.80 o 
   1  11   1      120.64      112.79     29.48 o 
 -10   0   2       78.56      122.56     42.71 o 
  -9   0   2     1167.85     1146.46     73.95 o 
  -8   0   2     2443.89     2592.21    113.89 o 
  -7   0   2      400.32      548.20     48.00 o 
  -6   0   2     5876.13     6009.06    209.89 o 
  -5   0   2     2594.94     2976.98     77.67 o 
  -4   0   2    18451.80    18571.25    328.13 o 
  -3   0   2      169.90      150.36      9.74 o 
  -2   0   2    32401.77    28777.44    500.57 o 
  -1   0   2       54.01       46.83      2.43 o 
   0   0   2    16489.76    15388.33    327.65 o 
   1   0   2     1638.55     1807.09     40.95 o 
   2   0   2    24444.18    23456.24    731.59 o 
   3   0   2     5519.36     5096.10    169.76 o 
   4   0   2     1239.64     1193.90     54.98 o 
   5   0   2     4432.20     4417.24    157.40 o 
   6   0   2        5.71       -2.72     25.52 o 
   7   0   2     2627.14     2774.76    118.20 o 
   8   0   2       11.02        8.34     33.20 o 
   9   0   2      241.49      188.87     43.55 o 
  10   0   2      196.15      227.83     53.81 o 
 -10   1   2      173.35      219.91     71.11 o 
  -9   1   2        2.93      -30.06     23.39 o 
  -8   1   2      231.97      317.69     30.20 o 
  -7   1   2     3805.12     3993.90    129.94 o 
  -6   1   2      142.33      178.42     17.29 o 
  -5   1   2       41.68       67.36      8.76 o 
  -4   1   2      277.23      230.12     10.05 o 
  -3   1   2    36418.92    33962.78    458.07 o 
  -2   1   2    12239.74    11787.18    160.17 o 
  -1   1   2     1108.92     1182.96     19.47 o 
   0   1   2      157.61      195.50      4.28 o 
   1   1   2    16318.09    15520.45    297.70 o 
   2   1   2    18857.26    17949.92    274.68 o 
   3   1   2     7673.70     7624.92    175.20 o 
   4   1   2      456.42      433.78     26.67 o 
   5   1   2        0.91        4.71     13.73 o 
   6   1   2     4106.85     4330.37    161.61 o 
   7   1   2       42.38       17.67     21.01 o 
   8   1   2      188.47      200.79     28.44 o 
   9   1   2      159.22      169.99     30.86 o 
  10   1   2      555.14      488.15     42.53 o 
 -10   2   2        0.40      -23.30     25.90 o 
  -9   2   2       45.18       52.23     26.61 o 
  -8   2   2      112.58      108.89     20.12 o 
  -7   2   2      159.74      166.85     18.90 o 
  -6   2   2      615.57      597.85     20.08 o 
  -5   2   2     8661.30     9203.78    162.84 o 
  -4   2   2      551.95      576.60     15.09 o 
  -3   2   2      484.33      456.81     11.45 o 
  -2   2   2    15864.85    15688.75    212.73 o 
  -1   2   2    27164.43    26316.04    395.96 o 
   0   2   2     1468.88     1408.76     20.73 o 
   1   2   2     8419.02     8903.08    137.18 o 
   2   2   2     7324.57     7669.51    119.39 o 
   3   2   2       56.07       53.75      6.16 o 
   4   2   2     4416.99     4657.41     92.12 o 
   5   2   2     1652.07     1686.23     44.05 o 
   6   2   2       54.11       79.16     19.33 o 
   7   2   2      750.87      750.20     67.93 o 
   8   2   2      946.63      912.25     46.11 o 
   9   2   2       23.59       29.58     28.27 o 
  10   2   2      124.52      225.51     35.32 o 
 -10   3   2      434.15      416.26     44.84 o 
  -9   3   2       19.04       26.14     20.25 o 
  -8   3   2      777.49      732.13     33.14 o 
  -7   3   2       32.43       12.50     15.64 o 
  -6   3   2     4544.08     4284.90    113.77 o 
  -5   3   2       17.18       20.84      7.71 o 
  -4   3   2     8442.34     8671.79    135.94 o 
  -3   3   2      722.48      729.90     15.56 o 
  -2   3   2      519.73      498.58     11.20 o 
  -1   3   2     9405.73     9970.33    176.57 o 
   0   3   2    16542.47    15960.58    243.32 o 
   1   3   2     1241.48     1195.50     25.12 o 
   2   3   2      131.80      141.15     15.42 o 
   3   3   2     3776.24     3626.82     71.29 o 
   4   3   2      820.11      709.57     23.86 o 
   5   3   2     4991.13     4547.50    112.39 o 
   6   3   2      100.28       73.84     16.45 o 
   7   3   2      740.11      763.29     42.64 o 
   8   3   2        6.35      -23.38     22.97 o 
   9   3   2      495.82      591.76     86.80 o 
 -10   4   2      305.69      262.18     29.52 o 
  -9   4   2     1274.78     1287.24     65.73 o 
  -8   4   2       12.29        6.50     18.18 o 
  -7   4   2      146.97      113.09     18.44 o 
  -6   4   2      206.37      160.16     23.92 o 
  -5   4   2    11247.11    10947.85    209.66 o 
  -4   4   2     1353.11     1441.93     27.60 o 
  -3   4   2      853.53      927.63     35.72 o 
  -2   4   2      251.93      257.31      8.88 o 
  -1   4   2    27871.10    27089.65    475.93 o 
   0   4   2     4448.90     4485.67     71.06 o 
   1   4   2      409.18      343.87     12.25 o 
   2   4   2      273.24      299.43     12.65 o 
   3   4   2     4103.75     4169.56     81.11 o 
   4   4   2    11653.81    11296.80    208.77 o 
   5   4   2        1.69       -1.39     12.06 o 
   6   4   2      256.27      245.92     20.81 o 
   7   4   2      261.72      273.18     23.08 o 
   8   4   2     1754.09     1802.01    104.90 o 
   9   4   2      188.94      171.61     62.54 o 
  -9   5   2      207.16      203.09     26.25 o 
  -8   5   2      319.21      347.52     26.15 o 
  -7   5   2        0.11      -11.38     17.55 o 
  -6   5   2     1553.29     1452.30     39.37 o 
  -5   5   2       22.44       22.28     11.43 o 
  -4   5   2     3365.32     3556.87     71.80 o 
  -3   5   2        3.94        8.24      8.06 o 
  -2   5   2     1168.69     1092.15     21.49 o 
  -1   5   2     3322.92     3570.00     66.67 o 
   0   5   2     2842.18     2726.63     45.55 o 
   1   5   2      326.25      302.68     15.97 o 
   2   5   2       42.82       55.70     11.83 o 
   3   5   2      751.82      767.36     35.92 o 
   4   5   2        9.70        5.87     10.81 o 
   5   5   2     1149.35      974.13     30.83 o 
   6   5   2       10.43       15.14     15.83 o 
   7   5   2      184.64      191.71     22.97 o 
   8   5   2        8.27       -2.85     20.96 o 
   9   5   2      169.14      199.39     53.86 o 
  -9   6   2       12.64       20.89     23.25 o 
  -8   6   2      347.89      321.69     25.88 o 
  -7   6   2       34.30       28.92     17.07 o 
  -6   6   2      227.39      277.38     20.29 o 
  -5   6   2      196.74      226.99     17.44 o 
  -4   6   2     1719.84     1752.89    190.24 o 
  -3   6   2      915.55     1019.83     39.97 o 
  -2   6   2     2830.58     2781.57     66.20 o 
  -1   6   2      376.51      401.48     14.20 o 
   0   6   2        2.03       10.66      6.54 o 
   1   6   2     2170.30     2187.13     45.92 o 
   2   6   2     1043.96     1030.15     68.16 o 
   3   6   2      454.51      442.14     19.14 o 
   4   6   2      880.98      802.33     27.07 o 
   5   6   2       47.92       58.68     15.25 o 
   6   6   2       20.05      -24.31     16.23 o 
   7   6   2      804.55      724.70     33.90 o 
   8   6   2       91.42       98.36     24.29 o 
  -8   7   2       50.90       22.51     27.33 o 
  -7   7   2     1087.11     1103.10    106.56 o 
  -6   7   2      295.28      343.60     31.79 o 
  -5   7   2      282.56      376.90     38.13 o 
  -4   7   2        7.13        2.48     13.76 o 
  -3   7   2     3508.98     3361.22     68.49 o 
  -2   7   2     1093.28     1142.68     29.35 o 
  -1   7   2      378.81      378.41     12.16 o 
   0   7   2       24.43       28.89      8.48 o 
   1   7   2     1281.66     1220.89     31.07 o 
   2   7   2     3639.71     4105.24    491.95 o 
   3   7   2       95.26       91.42     14.14 o 
   4   7   2        8.16        7.56     13.72 o 
   5   7   2      232.92      238.40     20.46 o 
   6   7   2      742.04      782.50     45.70 o 
   7   7   2       67.82       89.30     23.84 o 
  -7   8   2        9.15      -33.83     38.85 o 
  -6   8   2      809.17     1171.29    289.69 o 
  -5   8   2       92.57      177.24     33.04 o 
  -4   8   2     1435.76     2428.42   4817.20 o 
  -3   8   2      229.70      328.24     35.26 o 
  -2   8   2     1577.38     1453.64     46.33 o 
  -1   8   2      737.75      712.11     23.71 o 
   0   8   2      698.94      669.85     22.69 o 
   1   8   2      869.52      871.25     34.19 o 
   2   8   2      410.51      382.12     29.99 o 
   3   8   2      893.89      930.21     86.32 o 
   4   8   2      171.74      220.49     20.01 o 
   5   8   2      426.66      510.32     54.94 o 
   6   8   2        0.46        2.69     22.80 o 
   7   8   2      461.30      468.91     47.77 o 
  -6   9   2        0.00       -0.94     35.47 o 
  -5   9   2      155.21      126.49     38.03 o 
  -4   9   2       79.19       33.95     32.59 o 
  -3   9   2      228.78      202.26     35.64 o 
  -2   9   2        1.49       -1.06     17.52 o 
  -1   9   2       13.44        2.96     12.58 o 
   0   9   2        3.75        2.53     13.24 o 
   1   9   2       61.10       77.17     15.07 o 
   2   9   2      210.45      201.78     19.27 o 
   3   9   2       65.99      102.93     35.28 o 
   4   9   2        0.52        0.71     21.47 o 
   5   9   2       21.60       20.48     22.19 o 
  -4  10   2        3.85        1.22     33.06 o 
  -3  10   2       30.47        2.39     29.60 o 
  -2  10   2       25.85       14.65     20.82 o 
  -1  10   2      317.08      291.75     24.95 o 
   0  10   2       69.89       81.62     20.73 o 
   1  10   2       34.30       45.86     18.89 o 
   2  10   2       19.41        1.91     17.35 o 
   3  10   2        9.55       -3.48     18.98 o 
   4  10   2       24.07      112.41     33.65 o 
  -1  11   2       39.54       69.31     38.07 o 
   0  11   2      111.16      151.08     42.94 o 
 -10   1   3       20.32      -13.22     29.13 o 
  -9   1   3      261.37      264.80     42.85 o 
  -8   1   3      479.61      504.39     35.05 o 
  -7   1   3     1293.77     1374.82     72.55 o 
  -6   1   3      270.20      268.40     14.52 o 
  -5   1   3       90.63       97.23      8.18 o 
  -4   1   3     1514.28     1474.46     25.17 o 
  -3   1   3     4091.96     4074.13     58.18 o 
  -2   1   3      192.24      183.52      5.82 o 
  -1   1   3      334.52      284.27     11.77 o 
   0   1   3       75.13      105.21      4.10 o 
   1   1   3     4311.94     4594.44     71.16 o 
   2   1   3     7511.26     7575.81    116.69 o 
   3   1   3      118.25      156.36      8.54 o 
   4   1   3      648.47      581.75     18.22 o 
   5   1   3     2004.97     1888.09    100.59 o 
   6   1   3      737.45      744.68     39.85 o 
   7   1   3      627.43      589.03     36.57 o 
   8   1   3       70.08       53.14     27.95 o 
   9   1   3      154.69      145.55     30.86 o 
 -10   2   3      428.88      479.62     40.17 o 
  -9   2   3      563.27      553.45     45.15 o 
  -8   2   3       54.19       80.88     18.54 o 
  -7   2   3       24.90       19.14     11.94 o 
  -6   2   3     7387.42     7799.41    204.29 o 
  -5   2   3     2268.79     2145.70     39.71 o 
  -4   2   3     1772.57     1750.67     28.77 o 
  -3   2   3      492.88      559.78     12.04 o 
  -2   2   3     4638.19     4704.53     65.77 o 
  -1   2   3    28285.03    27249.01    408.08 o 
   0   2   3     1724.98     1929.20     28.02 o 
   1   2   3     9880.48    10466.88    142.91 o 
   2   2   3     3153.61     3138.95     45.83 o 
   3   2   3     3289.16     3247.96     54.53 o 
   4   2   3     2086.13     2046.85     50.42 o 
   5   2   3      313.93      286.68     16.28 o 
   6   2   3      283.91      296.11     41.80 o 
   7   2   3     1452.47     1505.49     93.50 o 
   8   2   3       61.79       81.08     36.88 o 
   9   2   3       65.84       47.58     38.80 o 
 -10   3   3        7.27       -0.72     21.26 o 
  -9   3   3       17.34        5.59     19.25 o 
  -8   3   3      672.96      641.57     29.83 o 
  -7   3   3     1409.98     1433.48     63.89 o 
  -6   3   3      110.37      120.51     11.15 o 
  -5   3   3        1.79       -1.53      7.22 o 
  -4   3   3     1106.01     1100.88     23.41 o 
  -3   3   3     1573.10     1581.37     31.97 o 
  -2   3   3     1470.81     1508.88     23.65 o 
  -1   3   3       36.10       28.16      3.01 o 
   0   3   3     1813.30     1852.79     27.59 o 
   1   3   3     1455.56     1481.74     23.19 o 
   2   3   3      435.49      422.95     14.93 o 
   3   3   3     1759.70     1986.78     43.81 o 
   4   3   3      857.90      731.02     24.97 o 
   5   3   3     1662.08     1590.51     41.95 o 
   6   3   3      400.66      352.90     64.86 o 
   7   3   3     1151.03     1105.52    147.98 o 
   8   3   3      158.45      187.25     30.65 o 
   9   3   3       87.13      118.21     37.09 o 
 -10   4   3       16.84        8.27     29.10 o 
  -9   4   3       69.81       68.10     21.62 o 
  -8   4   3       27.96       24.71     18.28 o 
  -7   4   3        0.27      -21.21     14.61 o 
  -6   4   3       36.79       40.09     13.24 o 
  -5   4   3       65.78       88.33      9.07 o 
  -4   4   3        3.53        0.70      6.13 o 
  -3   4   3      366.91      362.56     11.20 o 
  -2   4   3      265.69      261.50      9.05 o 
  -1   4   3      468.62      482.20     11.10 o 
   0   4   3      109.26      111.26      7.44 o 
   1   4   3      536.19      552.58     13.90 o 
   2   4   3      192.90      204.41     19.92 o 
   3   4   3       64.12       86.30     10.27 o 
   4   4   3      613.27      589.11     25.80 o 
   5   4   3       19.13       10.49     14.08 o 
   6   4   3        0.62      -22.53     15.02 o 
   7   4   3       19.76       -2.96     17.93 o 
   8   4   3      120.53      122.12     68.23 o 
   9   4   3       37.72       77.72     31.56 o 
  -9   5   3      111.25      112.61     23.69 o 
  -8   5   3      649.98      624.22     30.67 o 
  -7   5   3      380.79      367.77     25.35 o 
  -6   5   3      309.54      289.85     18.98 o 
  -5   5   3       33.72       32.31     11.76 o 
  -4   5   3     1196.51     1238.03     55.12 o 
  -3   5   3     1937.67     1887.79     33.94 o 
  -2   5   3     5254.06     5401.09     86.02 o 
  -1   5   3      635.86      760.54     29.93 o 
   0   5   3     2208.95     2120.61     36.66 o 
   1   5   3     2726.17     2789.47     58.06 o 
   2   5   3     2456.78     2698.27     61.87 o 
   3   5   3       42.06       39.71     10.58 o 
   4   5   3       23.77       36.57     12.95 o 
   5   5   3      807.97      783.47     29.49 o 
   6   5   3      298.50      317.75     22.90 o 
   7   5   3        0.91       -8.76     18.85 o 
   8   5   3        0.50      -18.85     26.83 o 
  -9   6   3      293.53      344.31     38.36 o 
  -8   6   3        1.48        6.74     24.40 o 
  -7   6   3      165.83      182.50     27.75 o 
  -6   6   3     1146.68     1085.06     62.66 o 
  -5   6   3      705.38      736.27     47.04 o 
  -4   6   3      590.85      639.53    117.61 o 
  -3   6   3      582.55      590.38     21.99 o 
  -2   6   3      541.94      534.13     16.74 o 
  -1   6   3     3658.60     3720.95     60.99 o 
   0   6   3     1415.30     1500.00     28.63 o 
   1   6   3       19.56       18.13      7.70 o 
   2   6   3      721.57      668.42     19.38 o 
   3   6   3      767.09      716.35     24.24 o 
   4   6   3     1676.94     1682.40     42.36 o 
   5   6   3       59.34       80.82     16.16 o 
   6   6   3       16.44       27.29     18.74 o 
   7   6   3      467.23      468.35     30.63 o 
   8   6   3      252.55      313.32     28.99 o 
  -8   7   3      154.46      176.72     32.73 o 
  -7   7   3       85.78      110.58     47.02 o 
  -6   7   3       23.10       37.07     23.80 o 
  -5   7   3      164.44      278.44     78.02 o 
  -4   7   3      887.01     1288.26   1127.59 o 
  -3   7   3      604.84      588.18     32.45 o 
  -2   7   3      383.24      364.29     16.16 o 
  -1   7   3        0.11      -11.87      8.60 o 
   0   7   3      385.82      362.21     16.39 o 
   1   7   3      757.57      748.77     29.67 o 
   2   7   3      704.45      745.39     51.64 o 
   3   7   3      116.50      101.83     13.48 o 
   4   7   3       39.55       31.82     15.28 o 
   5   7   3       72.43       75.97     17.66 o 
   6   7   3       17.91        7.01     19.64 o 
   7   7   3       40.60        7.69     21.53 o 
  -7   8   3        1.55       26.15     32.52 o 
  -6   8   3       14.34       40.53     30.37 o 
  -5   8   3       99.37      123.58     43.06 o 
  -4   8   3      278.87      300.09     36.34 o 
  -3   8   3       80.58       88.95     17.54 o 
  -2   8   3       67.11       67.40     16.22 o 
  -1   8   3       18.53       29.02      9.64 o 
   0   8   3      198.90      207.75     14.81 o 
   1   8   3        0.04       -6.65     11.93 o 
   2   8   3        0.39       -4.88     13.22 o 
   3   8   3       36.17       36.02     16.20 o 
   4   8   3      261.49      263.99     27.65 o 
   5   8   3       27.56        7.14     22.48 o 
   6   8   3        8.82       10.82     24.84 o 
  -6   9   3      162.32      296.82    266.04 o 
  -5   9   3       72.04       85.23     37.37 o 
  -4   9   3      365.50      323.88     39.76 o 
  -3   9   3      526.15      597.84     49.83 o 
  -2   9   3       82.77       86.90     19.26 o 
  -1   9   3       23.46       25.90     16.22 o 
   0   9   3      169.03      136.42     17.99 o 
   1   9   3      543.26      546.50     33.63 o 
   2   9   3      267.10      310.85     21.75 o 
   3   9   3      103.24      124.79     20.17 o 
   4   9   3      139.10      143.32     22.68 o 
   5   9   3      228.41      234.21     54.77 o 
  -4  10   3      139.47      155.95     40.65 o 
  -3  10   3       45.64       28.80     33.86 o 
  -2  10   3      159.71      174.74     23.94 o 
  -1  10   3      441.60      461.81     30.08 o 
   0  10   3      262.53      291.28     26.18 o 
   1  10   3        0.19       26.60     25.99 o 
   2  10   3      131.68      109.28     20.46 o 
   3  10   3       80.99       89.71     21.14 o 
 -11   0   4       63.45       45.10     42.71 o 
 -10   0   4     1229.27     1188.98     81.77 o 
  -9   0   4      669.36      630.76     59.47 o 
  -8   0   4      250.44      288.48     44.21 o 
  -7   0   4      254.74      286.52     22.96 o 
  -6   0   4     6797.61     6974.35    131.15 o 
  -5   0   4    11780.77    11839.08    212.90 o 
  -4   0   4      249.17      216.64     12.63 o 
  -3   0   4       32.04       24.70      5.13 o 
  -2   0   4      822.01      832.26     25.55 o 
  -1   0   4    55935.51    45740.70    974.20 o 
   0   0   4      963.09     1056.92     25.76 o 
   1   0   4    13617.81    13241.26    283.87 o 
   2   0   4     1144.20     1210.73     31.08 o 
   3   0   4    12787.95    12174.72    293.93 o 
   4   0   4     5133.96     5064.87    116.23 o 
   5   0   4     4823.79     4531.51    107.17 o 
   6   0   4     3009.43     2850.88    151.52 o 
   7   0   4     3018.53     2582.11    290.40 o 
   8   0   4     2140.57     2274.14    107.10 o 
   9   0   4       69.93      140.49     47.58 o 
 -10   1   4       65.27       71.81     30.05 o 
  -9   1   4     1947.79     2037.88     71.25 o 
  -8   1   4       31.62       32.46     17.82 o 
  -7   1   4      703.22      740.37     24.44 o 
  -6   1   4     1222.22     1203.31     28.97 o 
  -5   1   4     5902.08     5820.36     84.30 o 
  -4   1   4     2330.91     2220.50     37.43 o 
  -3   1   4        2.88       13.35      3.48 o 
  -2   1   4    23248.94    22149.86    273.59 o 
  -1   1   4     5235.08     5538.31     85.23 o 
   0   1   4    16328.58    15655.87    236.44 o 
   1   1   4       14.57       20.24      3.58 o 
   2   1   4     1490.86     1383.48     24.86 o 
   3   1   4     1500.55     1533.49     28.36 o 
   4   1   4     5435.53     5249.95     85.08 o 
   5   1   4        7.47        2.01      9.25 o 
   6   1   4      487.37      571.00     41.98 o 
   7   1   4      470.80      456.17     32.95 o 
   8   1   4      159.51      215.35     30.34 o 
   9   1   4      204.92      228.54     34.92 o 
 -10   2   4      212.70      222.81     33.15 o 
  -9   2   4      257.02      286.84     25.39 o 
  -8   2   4      629.90      658.11     30.45 o 
  -7   2   4     2623.96     2682.12     89.33 o 
  -6   2   4      768.43      769.40     27.95 o 
  -5   2   4      320.87      358.27     12.28 o 
  -4   2   4     5196.28     5082.68     73.21 o 
  -3   2   4     4769.46     5056.65     79.62 o 
  -2   2   4      121.51       89.39      7.07 o 
  -1   2   4     3181.07     3380.94     53.14 o 
   0   2   4     2367.70     2501.32     46.49 o 
   1   2   4      503.69      513.03     10.86 o 
   2   2   4     5494.69     5639.35     90.67 o 
   3   2   4     3874.05     4073.69     66.24 o 
   4   2   4       19.84       19.87      7.44 o 
   5   2   4     1840.48     1678.17     53.38 o 
   6   2   4     2939.86     2978.08    280.05 o 
   7   2   4      207.89      159.68     25.50 o 
   8   2   4      685.10      701.05     41.31 o 
   9   2   4      159.47      145.37     31.82 o 
 -10   3   4        8.34      -13.18     22.10 o 
  -9   3   4       41.09       65.43     19.47 o 
  -8   3   4     2177.82     2143.25     83.13 o 
  -7   3   4     2045.17     1943.80     49.35 o 
  -6   3   4      709.45      659.17     19.74 o 
  -5   3   4      581.10      591.63     17.13 o 
  -4   3   4     7283.64     7254.15    102.41 o 
  -3   3   4    10606.71    10768.17    148.31 o 
  -2   3   4     1161.74     1220.69     22.10 o 
  -1   3   4      657.82      654.45     13.61 o 
   0   3   4       34.89       28.96      3.86 o 
   1   3   4    14902.33    14595.89    199.11 o 
   2   3   4       98.14      129.84      6.54 o 
   3   3   4      333.74      286.11     21.83 o 
   4   3   4      183.44      158.99     14.15 o 
   5   3   4     2101.05     2025.75    160.39 o 
   6   3   4     1486.67     1431.54     91.86 o 
   7   3   4      340.92      402.58     32.54 o 
   8   3   4       17.88        6.38     25.56 o 
   9   3   4       25.48       10.16     28.69 o 
 -10   4   4      142.99      157.30     31.03 o 
  -9   4   4      762.84      692.73     33.24 o 
  -8   4   4      210.54      206.60     23.14 o 
  -7   4   4     2007.92     2027.75     56.32 o 
  -6   4   4      322.58      321.43     18.47 o 
  -5   4   4     3976.11     3810.16     64.37 o 
  -4   4   4     4591.83     5069.38    169.49 o 
  -3   4   4     9437.66     9744.16    151.45 o 
  -2   4   4      973.93      915.91     20.48 o 
  -1   4   4      196.79      218.25     10.83 o 
   0   4   4     5019.81     5201.00     73.21 o 
   1   4   4        0.76        8.98      4.98 o 
   2   4   4    13278.82    13980.88    267.73 o 
   3   4   4       77.97       93.96     10.22 o 
   4   4   4      898.54      869.97     28.12 o 
   5   4   4      743.17      691.12     27.80 o 
   6   4   4     1954.44     1911.76     96.41 o 
   7   4   4      275.09      251.34     30.45 o 
   8   4   4        1.35       16.92     26.23 o 
   9   4   4      296.72      376.54     94.39 o 
  -9   5   4       43.54       63.73     26.56 o 
  -8   5   4      440.84      449.78     26.85 o 
  -7   5   4      498.56      563.05     30.31 o 
  -6   5   4      962.59      931.28     30.28 o 
  -5   5   4       16.58        0.95     10.72 o 
  -4   5   4      736.94      761.22     65.07 o 
  -3   5   4     4695.78     5177.38     83.39 o 
  -2   5   4      118.32      123.93      6.34 o 
  -1   5   4      743.22      716.21     15.62 o 
   0   5   4      236.35      289.79     10.50 o 
   1   5   4     7415.17     7651.55    124.93 o 
   2   5   4      269.01      290.15     15.99 o 
   3   5   4      298.52      278.26     14.29 o 
   4   5   4      739.18      743.47     27.41 o 
   5   5   4     1208.73     1207.60     53.33 o 
   6   5   4      410.14      374.69     25.02 o 
   7   5   4      295.55      307.63     26.35 o 
   8   5   4       91.32       62.06     47.72 o 
  -9   6   4       11.12      -22.94     28.11 o 
  -8   6   4        8.97      -20.03     24.29 o 
  -7   6   4      386.80      423.13     31.81 o 
  -6   6   4     1780.62     1743.06    131.43 o 
  -5   6   4        5.21       29.35     27.28 o 
  -4   6   4      194.10      214.02     27.02 o 
  -3   6   4      634.69      622.56     20.06 o 
  -2   6   4     1494.83     1421.80     27.74 o 
  -1   6   4     1000.09      985.78     48.82 o 
   0   6   4      572.32      508.76     25.62 o 
   1   6   4      277.47      290.07     17.28 o 
   2   6   4       54.60       66.62     13.44 o 
   3   6   4     1127.70     1225.08     29.74 o 
   4   6   4       14.93        1.85     12.64 o 
   5   6   4      378.14      402.99     25.04 o 
   6   6   4      313.42      299.55     24.49 o 
   7   6   4       34.74       26.87     21.38 o 
   8   6   4       18.67        4.21     31.07 o 
  -8   7   4      119.63      103.28     37.49 o 
  -7   7   4      609.66      530.22     37.87 o 
  -6   7   4      488.41      661.76    145.24 o 
  -5   7   4      373.69      483.56    241.22 o 
  -4   7   4      898.59      845.24     49.87 o 
  -3   7   4      268.63      221.77     19.76 o 
  -2   7   4     1391.26     1295.53     31.89 o 
  -1   7   4      487.01      441.21     17.16 o 
   0   7   4     1388.83     1317.15     32.04 o 
   1   7   4       91.36      107.28     12.83 o 
   2   7   4      391.44      458.97     21.24 o 
   3   7   4       74.73       57.35     15.59 o 
   4   7   4     1106.10     1126.89     54.10 o 
   5   7   4       86.40       67.97     19.33 o 
   6   7   4      106.12       93.24     22.30 o 
   7   7   4      101.51       85.77     25.08 o 
  -7   8   4       64.29      121.33     36.47 o 
  -6   8   4     1636.81     2268.92   1458.35 o 
  -5   8   4      180.48      256.77     37.37 o 
  -4   8   4        7.00       20.46     27.11 o 
  -3   8   4       12.16        2.73     20.82 o 
  -2   8   4     1511.04     1319.63     43.19 o 
  -1   8   4     1545.81     1526.67     44.13 o 
   0   8   4        3.40       16.98     12.01 o 
   1   8   4       19.66       30.88     13.55 o 
   2   8   4      239.04      266.70     18.83 o 
   3   8   4     1101.84     1105.85    103.41 o 
   4   8   4      243.78      242.44     22.87 o 
   5   8   4       66.08       71.92     20.88 o 
   6   8   4        3.73      -13.39     22.72 o 
  -6   9   4        1.16       22.57     36.20 o 
  -5   9   4       88.18       81.44     37.79 o 
  -4   9   4      144.37      199.31     38.49 o 
  -3   9   4        3.61       -3.77     19.46 o 
  -2   9   4       63.32       42.77     17.67 o 
  -1   9   4       14.59      -10.63     16.27 o 
   0   9   4      151.74      125.35     19.05 o 
   1   9   4        1.11      -15.22     17.10 o 
   2   9   4      114.85      133.44     18.99 o 
   3   9   4      178.89      164.89     21.22 o 
   4   9   4      171.96      161.76     24.53 o 
   5   9   4       45.53       71.11     23.53 o 
  -4  10   4      145.48      150.04     40.46 o 
  -3  10   4        0.35        6.67     25.08 o 
  -2  10   4       94.08      106.51     22.31 o 
  -1  10   4       50.33       24.73     23.16 o 
   0  10   4       21.42        3.42     25.80 o 
   1  10   4        6.36       17.48     20.55 o 
   2  10   4       89.57      130.61     25.95 o 
   3  10   4       18.97       -2.99     23.54 o 
 -10   1   5       36.16       13.13     27.66 o 
  -9   1   5      405.19      409.65     35.37 o 
  -8   1   5      213.70      249.89     18.22 o 
  -7   1   5     1415.49     1376.67     28.94 o 
  -6   1   5       25.85       39.68      8.87 o 
  -5   1   5      942.42      956.06     20.10 o 
  -4   1   5     2341.11     2292.01     32.51 o 
  -3   1   5     1490.41     1534.88     22.14 o 
  -2   1   5     2378.89     2691.98     38.63 o 
  -1   1   5      456.72      436.33     11.82 o 
   0   1   5      211.39      190.04      6.57 o 
   1   1   5     7369.48     7684.27    118.23 o 
   2   1   5        4.09       11.19      4.67 o 
   3   1   5      168.20      180.01      8.75 o 
   4   1   5     1409.85     1377.26     28.09 o 
   5   1   5      579.18      539.91     17.87 o 
   6   1   5      440.10      363.12     20.45 o 
   7   1   5       66.00       99.28     17.94 o 
   8   1   5       61.96       49.85     27.71 o 
   9   1   5       89.72      134.09     54.70 o 
 -10   2   5      653.10      708.68     60.67 o 
  -9   2   5       42.40       31.79     20.95 o 
  -8   2   5        3.63        5.43     13.27 o 
  -7   2   5     2121.65     2114.26     67.50 o 
  -6   2   5     1969.41     1852.87     42.19 o 
  -5   2   5      272.62      277.73     11.06 o 
  -4   2   5       15.53        7.48      5.61 o 
  -3   2   5     1355.03     1258.91     21.38 o 
  -2   2   5    12918.04    13016.60    198.30 o 
  -1   2   5     1250.52     1230.29     25.66 o 
   0   2   5     1118.22     1225.10     28.64 o 
   1   2   5      328.07      420.66     12.73 o 
   2   2   5     5272.51     5448.02     85.97 o 
   3   2   5     5085.38     4966.37     79.98 o 
   4   2   5     1044.40      930.54     50.72 o 
   5   2   5        1.16        6.88     11.95 o 
   6   2   5      232.09      260.04     24.91 o 
   7   2   5      472.30      490.98     33.00 o 
   8   2   5       42.06       21.47     19.43 o 
   9   2   5        0.99      -24.68     28.27 o 
 -10   3   5        1.66       -6.75     21.03 o 
  -9   3   5      164.14      210.90     36.74 o 
  -8   3   5      628.16      570.90     27.97 o 
  -7   3   5      650.54      672.52     23.06 o 
  -6   3   5       27.13       28.47      9.60 o 
  -5   3   5      368.53      366.06     22.99 o 
  -4   3   5     1523.41     1550.59     26.70 o 
  -3   3   5     1560.33     1601.83     25.99 o 
  -2   3   5     2112.17     2361.77     46.00 o 
  -1   3   5      408.38      380.65     14.79 o 
   0   3   5      964.37      887.19     15.72 o 
   1   3   5      781.14      819.95     15.85 o 
   2   3   5       81.93       81.71      6.64 o 
   3   3   5        6.35        2.25      6.34 o 
   4   3   5     1561.83     1556.26     60.92 o 
   5   3   5      355.84      343.30     25.60 o 
   6   3   5      194.13      168.81     18.70 o 
   7   3   5       25.13       16.08     17.73 o 
   8   3   5       89.69       86.14     25.36 o 
   9   3   5       13.47        4.06     21.48 o 
 -10   4   5       29.15       39.45     27.55 o 
  -9   4   5       23.96       -5.78     19.10 o 
  -8   4   5       10.04       11.60     16.97 o 
  -7   4   5      352.94      326.90     20.62 o 
  -6   4   5       11.08       17.53     10.07 o 
  -5   4   5      576.51      518.23     16.65 o 
  -4   4   5      519.27      547.07     15.40 o 
  -3   4   5      627.08      687.48     14.66 o 
  -2   4   5        0.58        8.17      5.50 o 
  -1   4   5      945.06      921.11     18.79 o 
   0   4   5      131.11      161.10      6.92 o 
   1   4   5      286.89      325.15     12.00 o 
   2   4   5       43.12       53.45      8.78 o 
   3   4   5       46.40       39.84     10.06 o 
   4   4   5        0.73        8.93     10.78 o 
   5   4   5       26.33       30.75     14.56 o 
   6   4   5       59.84       38.52     16.77 o 
   7   4   5        1.70       10.43     18.35 o 
   8   4   5        9.13      -15.24     19.99 o 
  -9   5   5      258.62      205.90     34.82 o 
  -8   5   5      509.54      506.31     35.43 o 
  -7   5   5       85.09       99.18     22.09 o 
  -6   5   5      354.47      380.82     27.58 o 
  -5   5   5       26.87       17.89     15.92 o 
  -4   5   5     2234.98     2184.10     46.14 o 
  -3   5   5      233.95      257.27     13.08 o 
  -2   5   5      594.58      604.03     16.79 o 
  -1   5   5      530.59      473.63     15.01 o 
   0   5   5     2294.34     2303.49     46.65 o 
   1   5   5     1629.66     1637.11     31.50 o 
   2   5   5      127.05      150.94     11.22 o 
   3   5   5       10.85       21.83     10.45 o 
   4   5   5      576.53      633.05     27.50 o 
   5   5   5      374.62      430.01     35.59 o 
   6   5   5      233.12      250.09     19.80 o 
   7   5   5       15.03       22.14     19.83 o 
   8   5   5       13.31       44.04     22.92 o 
  -9   6   5      105.20      102.59     30.95 o 
  -8   6   5       19.00        0.46     24.88 o 
  -7   6   5      262.73      272.94     31.12 o 
  -6   6   5      356.99      373.62     67.65 o 
  -5   6   5     1698.84     2097.69    596.43 o 
  -4   6   5      172.79      193.69     18.23 o 
  -3   6   5      349.50      297.69     14.84 o 
  -2   6   5     2311.23     2068.79     71.46 o 
  -1   6   5     2383.46     2345.57     47.64 o 
   0   6   5      382.37      394.83     19.04 o 
   1   6   5      479.93      432.55     18.83 o 
   2   6   5      903.38      837.25     43.04 o 
   3   6   5     1055.31     1032.21     32.77 o 
   4   6   5      133.39      209.31     31.24 o 
   5   6   5       67.57       67.87     16.59 o 
   6   6   5       18.43        7.55     16.48 o 
   7   6   5      179.95      229.56     26.51 o 
  -8   7   5      109.01      153.42     48.63 o 
  -7   7   5       15.16      -19.51     52.52 o 
  -6   7   5       78.48      107.84     27.35 o 
  -5   7   5      238.28      372.75    362.02 o 
  -4   7   5      744.54      752.92     32.63 o 
  -3   7   5        3.01        1.60     14.12 o 
  -2   7   5       30.66       20.77     10.62 o 
  -1   7   5      144.39      117.58     14.34 o 
   0   7   5      573.86      545.75     20.23 o 
   1   7   5      102.58      123.07     14.15 o 
   2   7   5       13.22       23.20     13.51 o 
   3   7   5       97.69      107.27     19.84 o 
   4   7   5       51.99       40.57     17.13 o 
   5   7   5       32.40       58.59     20.14 o 
   6   7   5      113.87      100.76     22.93 o 
  -7   8   5        3.61       30.02     35.51 o 
  -6   8   5        8.08      -15.68     30.98 o 
  -5   8   5      115.41       56.52     33.58 o 
  -4   8   5        2.07       10.75     19.07 o 
  -3   8   5       16.35       13.18     17.68 o 
  -2   8   5       76.78       60.25     16.92 o 
  -1   8   5      130.00      168.20     18.04 o 
   0   8   5       32.75       36.30     15.21 o 
   1   8   5       10.44        5.13     15.73 o 
   2   8   5        4.84        5.85     14.40 o 
   3   8   5       55.81       41.22     16.50 o 
   4   8   5       38.31       39.86     20.06 o 
   5   8   5       15.01       29.89     21.02 o 
  -6   9   5       15.13      -26.79     35.22 o 
  -5   9   5      101.02       97.08     38.17 o 
  -4   9   5      490.63      494.20     46.13 o 
  -3   9   5      255.27      257.98     24.43 o 
  -2   9   5        4.79       -5.56     17.40 o 
  -1   9   5        5.21       -3.89     21.68 o 
   0   9   5      243.96      285.38     22.42 o 
   1   9   5      703.08      727.93     34.64 o 
   2   9   5        2.46       16.70     20.44 o 
   3   9   5       27.31       21.76     22.23 o 
   4   9   5      195.95      226.34     26.32 o 
  -4  10   5        9.38       -8.57     33.39 o 
  -3  10   5       93.46      111.71     23.08 o 
  -2  10   5      306.28      317.43     28.48 o 
  -1  10   5      193.30      196.53     35.61 o 
   0  10   5       16.19        1.12     26.55 o 
   1  10   5       42.32       46.16     20.63 o 
   2  10   5      207.27      228.47     28.39 o 
 -10   0   6      443.69      562.43     61.11 o 
  -9   0   6     1241.37     1217.22     74.84 o 
  -8   0   6     1807.07     1754.13     55.81 o 
  -7   0   6     2447.33     2312.29    150.38 o 
  -6   0   6       10.56       10.98     12.79 o 
  -5   0   6    13381.58    13950.43    248.76 o 
  -4   0   6        0.03        3.02      7.71 o 
  -3   0   6     9708.99     9260.55    164.43 o 
  -2   0   6      642.49      607.81     18.58 o 
  -1   0   6     3041.61     3473.65     78.00 o 
   0   0   6     9238.17     9446.85    204.23 o 
   1   0   6    39425.95    37989.99    807.91 o 
   2   0   6     1130.03     1319.98     35.30 o 
   3   0   6     1304.68     1368.03     38.96 o 
   4   0   6     4089.62     3802.55     90.42 o 
   5   0   6     4110.19     3969.20     96.16 o 
   6   0   6     1585.13     1589.00     49.62 o 
   7   0   6      643.84      673.56     53.71 o 
   8   0   6      405.19      397.26     53.01 o 
   9   0   6        4.52      -16.53     40.65 o 
 -10   1   6       20.37        5.78     29.22 o 
  -9   1   6      712.35      730.93     28.20 o 
  -8   1   6     1995.85     1976.90     38.46 o 
  -7   1   6     1180.18     1204.15     26.61 o 
  -6   1   6       24.90       22.06      8.50 o 
  -5   1   6       27.48       35.89      6.59 o 
  -4   1   6    13691.28    13750.43    172.31 o 
  -3   1   6      489.17      528.02     10.27 o 
  -2   1   6     6080.66     6127.66    109.52 o 
  -1   1   6     1022.15     1080.86     19.62 o 
   0   1   6     7865.58     7736.89    118.95 o 
   1   1   6    10728.75    10991.45    168.15 o 
   2   1   6     4161.27     4057.39     65.44 o 
   3   1   6     1217.49     1151.93     23.86 o 
   4   1   6       53.61       58.10      8.69 o 
   5   1   6     4827.36     4410.05     82.13 o 
   6   1   6       55.12       32.70     16.25 o 
   7   1   6       17.55       22.14     16.90 o 
   8   1   6      337.43      371.86     35.78 o 
   9   1   6      424.51      439.84     40.87 o 
 -10   2   6       17.71       -6.08     23.11 o 
  -9   2   6       89.24      105.52     21.89 o 
  -8   2   6      512.08      529.99     28.38 o 
  -7   2   6      449.14      432.78     16.55 o 
  -6   2   6      692.64      668.36     18.43 o 
  -5   2   6     1537.32     1695.00     33.92 o 
  -4   2   6      266.42      248.66     12.21 o 
  -3   2   6      910.21      816.04     16.09 o 
  -2   2   6     3719.54     3677.06     59.01 o 
  -1   2   6        7.98       -8.01      5.34 o 
   0   2   6     7726.64     7889.10    121.47 o 
   1   2   6    10275.16    10984.18    168.29 o 
   2   2   6      292.71      329.48     12.35 o 
   3   2   6     5982.91     5996.01     95.63 o 
   4   2   6     2411.02     2263.13     76.00 o 
   5   2   6     1278.35     1228.80     34.78 o 
   6   2   6      188.99      188.39     19.61 o 
   7   2   6     1074.17     1047.38     44.90 o 
   8   2   6       82.88      108.73     21.86 o 
 -10   3   6      192.01      217.38     26.18 o 
  -9   3   6      292.23      275.80     24.41 o 
  -8   3   6      107.40      125.92     18.71 o 
  -7   3   6     2483.32     2467.08     78.66 o 
  -6   3   6       75.22       78.55      9.89 o 
  -5   3   6     4455.72     4520.21     71.93 o 
  -4   3   6        2.76       -5.04      6.70 o 
  -3   3   6     1270.36     1285.85     22.15 o 
  -2   3   6     1477.93     1633.63     34.90 o 
  -1   3   6    10262.68    10183.84    179.56 o 
   0   3   6       41.52       38.79      4.50 o 
   1   3   6       65.58       71.30      6.52 o 
   2   3   6     3138.24     3198.96     53.48 o 
   3   3   6     1998.88     1950.60     43.71 o 
   4   3   6     2427.74     2328.53     52.09 o 
   5   3   6     1070.32     1010.85     55.32 o 
   6   3   6      589.29      559.92     27.34 o 
   7   3   6        9.23       -2.72     18.23 o 
   8   3   6      511.31      585.55     39.36 o 
 -10   4   6      341.52      394.00     37.79 o 
  -9   4   6       54.04       78.43     25.54 o 
  -8   4   6       98.83       50.54     21.13 o 
  -7   4   6     2774.60     2461.62     78.82 o 
  -6   4   6     3677.35     3757.56     75.16 o 
  -5   4   6       39.90       70.43     10.04 o 
  -4   4   6      741.76      719.19     18.94 o 
  -3   4   6      111.24      110.41      9.00 o 
  -2   4   6     9451.53     9505.28    146.10 o 
  -1   4   6      873.82      870.21     18.79 o 
   0   4   6      736.14      719.75     16.05 o 
   1   4   6      235.79      287.73     10.52 o 
   2   4   6     1219.65     1213.58     26.85 o 
   3   4   6     4360.98     4436.45     88.13 o 
   4   4   6      813.98      884.02     42.59 o 
   5   4   6       76.07       76.86     15.82 o 
   6   4   6      134.59      144.06     19.96 o 
   7   4   6      773.17      820.36     47.00 o 
   8   4   6        4.41      -13.19     20.89 o 
  -9   5   6      209.34      238.22     31.33 o 
  -8   5   6       25.10        1.49     22.56 o 
  -7   5   6      464.09      498.65     31.13 o 
  -6   5   6        4.23        4.01     17.17 o 
  -5   5   6     2145.98     2506.12    282.42 o 
  -4   5   6      235.00      208.63     13.90 o 
  -3   5   6      439.13      429.92     15.18 o 
  -2   5   6      228.35      275.26     13.32 o 
  -1   5   6     4001.05     3633.19     96.48 o 
   0   5   6        6.89        5.86      7.30 o 
   1   5   6       51.33       61.98     10.48 o 
   2   5   6     1547.61     1589.76     38.37 o 
   3   5   6      833.32      856.43     36.11 o 
   4   5   6      444.74      427.63     31.71 o 
   5   5   6      140.02      132.43     18.55 o 
   6   5   6      498.99      486.68     28.01 o 
   7   5   6        1.87      -10.43     20.40 o 
  -9   6   6      132.41      145.16     30.19 o 
  -8   6   6        0.69       25.48     25.65 o 
  -7   6   6        9.67       -5.43     22.23 o 
  -6   6   6       27.91       24.48     23.31 o 
  -5   6   6      339.25      389.55    172.90 o 
  -4   6   6       99.97       71.81     11.83 o 
  -3   6   6      299.65      354.35     24.36 o 
  -2   6   6       53.13       32.96     11.86 o 
  -1   6   6       53.47       73.43     12.99 o 
   0   6   6      508.53      532.20     18.95 o 
   1   6   6      509.94      488.56     22.06 o 
   2   6   6       35.60       32.51     12.48 o 
   3   6   6      118.66      117.46     16.50 o 
   4   6   6      261.48      298.71     21.49 o 
   5   6   6        2.17       31.55     17.48 o 
   6   6   6       33.98       43.23     24.84 o 
   7   6   6       18.37       11.41     24.83 o 
  -8   7   6      536.97      648.85     77.46 o 
  -7   7   6       98.33       86.42     37.51 o 
  -6   7   6      112.04      154.98    103.35 o 
  -5   7   6      154.88      115.34     29.18 o 
  -4   7   6     1352.45     1185.17     48.77 o 
  -3   7   6      627.73      637.02     31.94 o 
  -2   7   6      207.93      222.71     17.18 o 
  -1   7   6       26.90       34.25     29.41 o 
   0   7   6      543.77      499.02     25.39 o 
   1   7   6     1376.47     1439.36     53.39 o 
   2   7   6      367.28      391.76     27.90 o 
   3   7   6        7.57       23.80     15.85 o 
   4   7   6      113.20      150.13     27.86 o 
   5   7   6      361.17      406.89     30.36 o 
   6   7   6       17.63        9.66     21.57 o 
  -7   8   6      389.60      700.18    577.07 o 
  -6   8   6      216.97      241.46     39.67 o 
  -5   8   6      163.63      201.70     35.26 o 
  -4   8   6       84.69       54.39     19.05 o 
  -3   8   6      385.67      422.09     43.15 o 
  -2   8   6      605.13      665.01     23.71 o 
  -1   8   6       99.83      109.40     16.53 o 
   0   8   6       94.87      120.99     18.06 o 
   1   8   6      329.85      314.33     42.17 o 
   2   8   6       98.11      123.16     21.48 o 
   3   8   6      183.50      222.27     29.13 o 
   4   8   6      255.96      297.40     34.33 o 
   5   8   6       43.47       45.73     26.25 o 
  -6   9   6        5.61       23.93     37.04 o 
  -5   9   6       29.19      -17.94     32.08 o 
  -4   9   6      163.72      171.62     23.91 o 
  -3   9   6       24.37       -0.63     18.67 o 
  -2   9   6       90.33       67.39     20.73 o 
  -1   9   6        6.08       15.36     31.03 o 
   0   9   6      123.11      120.23     21.07 o 
   1   9   6      288.21      293.92     47.25 o 
   2   9   6       23.62       20.35     21.67 o 
   3   9   6       11.19        2.55     24.44 o 
   4   9   6       51.73       43.75     26.29 o 
  -4  10   6       43.40       41.05     22.49 o 
  -3  10   6        1.16        5.73     23.32 o 
  -2  10   6      235.21      180.14     24.83 o 
  -1  10   6        2.58      -10.34     33.25 o 
   0  10   6       12.35      -11.24     27.54 o 
   1  10   6        0.22       -2.08     21.90 o 
   2  10   6       73.97       84.15     26.08 o 
 -10   1   7      157.50      131.89     31.12 o 
  -9   1   7      161.11      152.76     16.62 o 
  -8   1   7      495.75      527.23     19.97 o 
  -7   1   7       14.10       18.19     10.40 o 
  -6   1   7      226.73      240.56     16.61 o 
  -5   1   7     1950.69     1869.59     28.77 o 
  -4   1   7      746.47      692.31     13.48 o 
  -3   1   7     1690.77     1679.38     24.04 o 
  -2   1   7      146.47      158.82      6.98 o 
  -1   1   7      509.87      544.29     12.63 o 
   0   1   7     2263.97     2332.81     38.98 o 
   1   1   7      926.77      880.78     18.34 o 
   2   1   7       28.11       32.91      6.51 o 
   3   1   7      458.96      443.08     14.29 o 
   4   1   7      559.68      542.85     17.90 o 
   5   1   7       22.28       21.12     12.30 o 
   6   1   7       12.89        6.30     14.50 o 
   7   1   7       32.75       39.20     25.31 o 
   8   1   7       91.93       75.87     30.44 o 
 -10   2   7      243.63      258.10     26.98 o 
  -9   2   7       16.47       31.91     19.55 o 
  -8   2   7       13.85        3.68     12.13 o 
  -7   2   7     1019.62     1069.75     37.28 o 
  -6   2   7     2494.94     2429.02     41.10 o 
  -5   2   7       23.84       11.58      7.72 o 
  -4   2   7       98.22       81.99      8.36 o 
  -3   2   7      392.85      328.31     10.46 o 
  -2   2   7     7567.50     7888.04    122.19 o 
  -1   2   7       58.56       69.34      4.81 o 
   0   2   7      118.99      150.12     24.03 o 
   1   2   7     1930.07     2050.12     35.70 o 
   2   2   7     4032.82     4169.84     75.77 o 
   3   2   7     1136.18     1026.13     27.07 o 
   4   2   7        4.44       -7.04     10.29 o 
   5   2   7       37.49       23.30     13.29 o 
   6   2   7     1029.15     1044.05     34.92 o 
   7   2   7      102.04       82.06     19.33 o 
   8   2   7       16.45      -27.13     26.67 o 
 -10   3   7       44.09       33.23     26.73 o 
  -9   3   7      289.50      261.56     54.65 o 
  -8   3   7      766.59      777.57     82.30 o 
  -7   3   7      518.16      515.84     28.30 o 
  -6   3   7      273.37      255.73     15.88 o 
  -5   3   7      969.32      950.63     26.02 o 
  -4   3   7     1043.42     1041.79     20.55 o 
  -3   3   7      510.32      547.68     15.54 o 
  -2   3   7      194.86      213.75     11.77 o 
  -1   3   7      471.79      462.93     23.06 o 
   0   3   7     1015.41      969.36     19.69 o 
   1   3   7        6.04        5.81      5.69 o 
   2   3   7      386.36      367.75     13.14 o 
   3   3   7      124.27      143.43     12.79 o 
   4   3   7      963.53      945.31     29.64 o 
   5   3   7      117.93      150.77     18.00 o 
   6   3   7       31.39       52.41     17.17 o 
   7   3   7       11.25       19.68     19.40 o 
   8   3   7      136.48      135.99     35.88 o 
 -10   4   7       10.64        1.31     27.90 o 
  -9   4   7        0.69       -8.04     23.18 o 
  -8   4   7       81.72       64.11     21.93 o 
  -7   4   7        4.63       -5.77     16.97 o 
  -6   4   7       51.17       68.11     11.30 o 
  -5   4   7      356.57      366.59     15.46 o 
  -4   4   7        0.44        1.90      8.08 o 
  -3   4   7       39.99      120.76     52.33 o 
  -2   4   7       36.73       34.63      9.17 o 
  -1   4   7      406.99      419.39     15.91 o 
   0   4   7       68.44       84.69      9.65 o 
   1   4   7      408.23      435.84     16.60 o 
   2   4   7      140.54      141.13     13.47 o 
   3   4   7        1.16        9.49     11.25 o 
   4   4   7        8.99       16.30     13.56 o 
   5   4   7      140.82      160.36     18.50 o 
   6   4   7        7.38       -5.43     17.65 o 
   7   4   7       14.63       10.55     20.04 o 
  -9   5   7      122.61      169.00     29.10 o 
  -8   5   7      231.68      184.67     25.38 o 
  -7   5   7       25.06       27.80     19.99 o 
  -6   5   7       24.21       34.59     18.50 o 
  -5   5   7      180.30      212.10     17.65 o 
  -4   5   7     1505.21     1382.33     34.42 o 
  -3   5   7      819.30      811.31     21.42 o 
  -2   5   7       48.57       12.62      9.48 o 
  -1   5   7      685.65      624.20     32.53 o 
   0   5   7     1909.63     1811.76     34.21 o 
   1   5   7      164.84      190.04     17.85 o 
   2   5   7        2.31       -2.15     11.78 o 
   3   5   7      148.77      173.16     16.80 o 
   4   5   7      181.47      209.04     22.10 o 
   5   5   7      365.96      330.04     27.27 o 
   6   5   7       11.69       12.58     21.08 o 
   7   5   7       11.33        8.26     23.69 o 
  -9   6   7        4.42        4.21     28.71 o 
  -8   6   7      287.98      279.58     31.96 o 
  -7   6   7      358.08      389.52     32.12 o 
  -6   6   7      344.09      440.36     74.55 o 
  -5   6   7      259.34      439.11    204.95 o 
  -4   6   7      350.20      322.50     17.37 o 
  -3   6   7      609.64      562.36     21.22 o 
  -2   6   7      940.77      933.62     31.34 o 
  -1   6   7      463.01      441.19     21.95 o 
   0   6   7       10.62       10.67     12.71 o 
   1   6   7     1651.59     1613.37     48.10 o 
   2   6   7      268.60      294.74     28.19 o 
   3   6   7      219.84      234.79     19.27 o 
   4   6   7       20.13       31.96     21.15 o 
   5   6   7       48.68       48.06     22.04 o 
   6   6   7      116.82      166.87     29.01 o 
  -8   7   7      111.97      152.10     37.70 o 
  -7   7   7       14.18        8.43     31.22 o 
  -6   7   7       68.09      128.76     97.95 o 
  -5   7   7      116.63      142.41     33.86 o 
  -4   7   7      467.65      394.51     25.63 o 
  -3   7   7        6.20       11.52     11.85 o 
  -2   7   7       43.23       47.44     14.59 o 
  -1   7   7       68.31       88.71     16.51 o 
   0   7   7      451.42      389.92     32.80 o 
   1   7   7        2.69        4.03     14.99 o 
   2   7   7       23.00        5.48     16.80 o 
   3   7   7       18.32       24.03     16.59 o 
   4   7   7       21.86       22.05     18.78 o 
   5   7   7        7.62      -16.78     19.12 o 
   6   7   7       17.79       17.82     29.74 o 
  -7   8   7       41.29      108.53    154.89 o 
  -6   8   7        1.68       11.85     31.61 o 
  -5   8   7      311.01      315.03     42.24 o 
  -4   8   7        7.02        6.82     23.16 o 
  -3   8   7       23.16       11.75     16.91 o 
  -2   8   7        1.06       -1.04     14.02 o 
  -1   8   7      176.99      126.27     18.07 o 
   0   8   7       14.17       17.16     16.47 o 
   1   8   7        0.49       -4.56     24.56 o 
   2   8   7        1.51       20.43     25.66 o 
   3   8   7      120.14      143.28     32.90 o 
   4   8   7        1.38       11.50     24.18 o 
   5   8   7       22.59       35.73     23.10 o 
  -5   9   7      420.35      438.85     47.25 o 
  -4   9   7       62.37      103.70     22.94 o 
  -3   9   7       86.11       53.97     26.13 o 
  -2   9   7       23.76       25.43     33.18 o 
  -1   9   7      128.94      136.52     20.15 o 
   0   9   7      190.79      200.44     22.30 o 
   1   9   7      208.12      277.82     55.00 o 
   2   9   7       37.20       29.66     23.34 o 
   3   9   7       49.12       70.66     26.38 o 
  -3  10   7      143.64      139.98     25.12 o 
  -2  10   7       80.84       50.10     21.41 o 
  -1  10   7       67.67       63.55     30.63 o 
   0  10   7        1.21      -12.40     20.17 o 
   1  10   7       88.05       90.08     23.56 o 
 -10   0   8       50.59       29.16     27.64 o 
  -9   0   8        1.46      -27.98     31.56 o 
  -8   0   8     2467.24     2407.68     69.58 o 
  -7   0   8     1183.37     1109.33     40.47 o 
  -6   0   8      578.98      528.37     31.24 o 
  -5   0   8      466.47      365.91     29.24 o 
  -4   0   8      584.40      647.57     21.22 o 
  -3   0   8     4783.01     4826.15     88.42 o 
  -2   0   8     8191.61     7981.11    174.95 o 
  -1   0   8     1660.07     1776.00     43.98 o 
   0   0   8      497.06      546.81     37.49 o 
   1   0   8      306.41      292.14     15.41 o 
   2   0   8     5824.42     5751.76    129.74 o 
   3   0   8       11.83       -0.66     10.78 o 
   4   0   8      283.57      326.55     27.79 o 
   5   0   8     1016.28      855.75     34.06 o 
   6   0   8      447.93      469.71     44.91 o 
   7   0   8      331.66      265.01     44.40 o 
   8   0   8      177.04      214.67     45.89 o 
 -10   1   8      591.94      640.56     33.57 o 
  -9   1   8      124.25      111.52     18.21 o 
  -8   1   8      631.93      617.75     23.20 o 
  -7   1   8      735.28      709.49     20.54 o 
  -6   1   8     2290.28     2122.05     54.81 o 
  -5   1   8        1.54       -7.05      6.64 o 
  -4   1   8      144.29      140.92      6.73 o 
  -3   1   8     8357.06     8889.87    122.94 o 
  -2   1   8     5372.16     5657.58     89.11 o 
  -1   1   8     2874.64     2881.45     47.45 o 
   0   1   8     1392.81     1399.48     25.82 o 
   1   1   8      791.94      768.17     17.31 o 
   2   1   8      237.91      294.93     11.50 o 
   3   1   8     5867.26     5736.31    264.52 o 
   4   1   8      655.02      600.07     18.36 o 
   5   1   8      165.44      133.48     15.68 o 
   6   1   8      370.86      327.29     21.25 o 
   7   1   8      471.00      565.43     38.06 o 
   8   1   8       36.81       41.47     27.99 o 
 -10   2   8      107.75      189.90     42.66 o 
  -9   2   8       17.62       47.74     16.09 o 
  -8   2   8        6.02       -3.01     11.88 o 
  -7   2   8       35.77       46.55     11.22 o 
  -6   2   8       26.12       29.23      9.31 o 
  -5   2   8     1607.39     1610.52     32.06 o 
  -4   2   8      781.14      688.02     23.12 o 
  -3   2   8        0.39       -1.63      6.09 o 
  -2   2   8     2877.58     2905.49     50.86 o 
  -1   2   8     3135.61     3297.65     53.85 o 
   0   2   8     1488.26     1573.38     28.52 o 
   1   2   8     1196.36     1204.40     23.81 o 
   2   2   8     2756.09     2749.53     47.43 o 
   3   2   8      839.53      883.44     21.85 o 
   4   2   8       25.89       43.92     17.01 o 
   5   2   8     1278.69     1274.32     39.77 o 
   6   2   8      104.40      103.15     17.94 o 
   7   2   8       92.69       81.45     20.88 o 
   8   2   8      168.02      128.92     32.90 o 
 -10   3   8       23.43       22.60     25.36 o 
  -9   3   8     1392.19     1316.90    124.05 o 
  -8   3   8      233.33      215.50     17.57 o 
  -7   3   8      791.39      831.77     24.38 o 
  -6   3   8       69.82       77.32     11.81 o 
  -5   3   8     4051.01     4029.03     77.91 o 
  -4   3   8     1215.39     1205.99     46.69 o 
  -3   3   8     2399.48     2578.38     52.40 o 
  -2   3   8      119.65      128.68     15.97 o 
  -1   3   8      105.37      122.18     10.12 o 
   0   3   8     8170.45     8137.83    146.03 o 
   1   3   8     1198.42     1176.46     23.92 o 
   2   3   8        3.69       16.32      7.73 o 
   3   3   8      624.30      582.06     21.68 o 
   4   3   8     1872.05     1772.77     85.28 o 
   5   3   8      341.38      328.97     21.19 o 
   6   3   8      479.68      567.16     27.85 o 
   7   3   8      143.50      136.96     23.32 o 
  -9   4   8        3.88        6.86     22.63 o 
  -8   4   8      627.34      683.12     36.47 o 
  -7   4   8      230.18      251.72     16.23 o 
  -6   4   8      670.70      646.21     21.28 o 
  -5   4   8      393.76      460.52     26.71 o 
  -4   4   8     3172.19     3074.09     60.72 o 
  -3   4   8     1602.15     1577.37     46.41 o 
  -2   4   8      205.43      212.50     12.93 o 
  -1   4   8     3635.65     3182.77    197.22 o 
   0   4   8      658.58      631.11     20.26 o 
   1   4   8     2318.45     2230.83     46.91 o 
   2   4   8      260.04      254.56     25.03 o 
   3   4   8      952.88      821.12     32.95 o 
   4   4   8        3.86       21.22     17.23 o 
   5   4   8      689.44      685.19     34.89 o 
   6   4   8        2.30      -26.18     20.88 o 
   7   4   8        7.88        0.48     24.53 o 
  -9   5   8      313.62      430.14     35.06 o 
  -8   5   8        1.25        6.60     21.97 o 
  -7   5   8       83.02       88.10     21.17 o 
  -6   5   8        0.49        5.07     13.28 o 
  -5   5   8      678.41      596.11     23.53 o 
  -4   5   8      452.51      479.28     18.13 o 
  -3   5   8      367.07      378.88     21.26 o 
  -2   5   8        4.96       12.57     10.43 o 
  -1   5   8       14.77       36.18     10.51 o 
   0   5   8     3213.68     3107.00     62.00 o 
   1   5   8      390.66      365.81     22.46 o 
   2   5   8      416.51      447.60     25.59 o 
   3   5   8      298.81      304.95     23.94 o 
   4   5   8      857.40      791.59     71.63 o 
   5   5   8      344.95      276.75     26.99 o 
   6   5   8      326.90      399.11     33.36 o 
  -8   6   8      100.86      153.77     55.52 o 
  -7   6   8      381.30      368.21     50.46 o 
  -6   6   8       86.54      206.06    105.65 o 
  -5   6   8      296.84      346.48     22.71 o 
  -4   6   8      346.13      337.18     18.11 o 
  -3   6   8        3.10        4.64     10.07 o 
  -2   6   8      814.68      772.14     30.87 o 
  -1   6   8      996.68      913.46     26.52 o 
   0   6   8      139.12      102.88     16.32 o 
   1   6   8        4.10        0.24     15.52 o 
   2   6   8      766.04      790.55     55.28 o 
   3   6   8      143.11      135.28     21.20 o 
   4   6   8       17.55       35.93     20.89 o 
   5   6   8       51.82       47.33     23.57 o 
   6   6   8       67.98       61.57     25.88 o 
  -8   7   8      221.15      283.63     74.09 o 
  -7   7   8       15.61       44.09     29.57 o 
  -6   7   8      615.11      920.77    869.90 o 
  -5   7   8      423.34      584.96     47.95 o 
  -4   7   8       32.75       19.85     16.35 o 
  -3   7   8      749.19      754.48     25.25 o 
  -2   7   8      394.69      311.33     34.91 o 
  -1   7   8      556.15      620.78     27.71 o 
   0   7   8      108.71       78.37     16.81 o 
   1   7   8      347.95      326.25     23.92 o 
   2   7   8      132.84      138.17     21.75 o 
   3   7   8      632.72      725.80     37.59 o 
   4   7   8       18.50       20.19     22.35 o 
   5   7   8        6.57        9.96     23.27 o 
  -6   8   8      111.77       74.37     33.95 o 
  -5   8   8       27.50       49.22     33.91 o 
  -4   8   8        2.64       -8.59     17.70 o 
  -3   8   8      688.74      525.33     29.34 o 
  -2   8   8      579.20      590.42     28.35 o 
  -1   8   8      112.07      109.27     23.44 o 
   0   8   8        2.39      -10.41     15.94 o 
   1   8   8      140.09      164.50     53.04 o 
   2   8   8      618.86      642.36     96.05 o 
   3   8   8        2.30       11.25     21.56 o 
   4   8   8       29.93       49.51     26.80 o 
  -5   9   8       65.62       45.29     35.03 o 
  -4   9   8       45.31       -2.20     39.60 o 
  -3   9   8       36.83       25.19     23.91 o 
  -2   9   8       15.35       -7.40     19.43 o 
  -1   9   8       99.45      132.90     21.28 o 
   0   9   8       24.82       31.52     19.74 o 
   1   9   8       41.20       63.73     22.71 o 
   2   9   8       29.47       54.17     24.96 o 
 -10   1   9       98.72      132.77     23.75 o 
  -9   1   9       71.87       66.13     17.02 o 
  -8   1   9      132.10      116.13     20.20 o 
  -7   1   9       25.93       26.07     12.07 o 
  -6   1   9      682.76      667.15     18.38 o 
  -5   1   9      969.96      942.80     20.72 o 
  -4   1   9       71.49       71.22      8.64 o 
  -3   1   9      102.12      113.89      7.90 o 
  -2   1   9      711.34      702.59     16.40 o 
  -1   1   9      530.42      511.66     13.46 o 
   0   1   9     1335.70     1284.20     28.46 o 
   1   1   9      143.55      121.01      8.46 o 
   2   1   9       37.55       57.09      8.10 o 
   3   1   9      192.35      245.13     17.96 o 
   4   1   9       27.27       19.48     10.01 o 
   5   1   9      111.47       87.74     15.42 o 
   6   1   9       14.84       13.37     16.28 o 
   7   1   9        1.28      -35.53     23.69 o 
 -10   2   9        1.14       -6.70     34.98 o 
  -9   2   9        7.96       29.62     21.50 o 
  -8   2   9      485.14      472.30     21.19 o 
  -7   2   9      928.38      879.59     24.92 o 
  -6   2   9      631.21      612.81     22.85 o 
  -5   2   9      199.91      254.91     15.70 o 
  -4   2   9       11.38       14.57      7.71 o 
  -3   2   9     2421.77     2484.05     50.71 o 
  -2   2   9      869.73      891.84     59.67 o 
  -1   2   9        8.57       15.77      8.20 o 
   0   2   9     1293.52     1430.03     26.88 o 
   1   2   9      291.08      305.25     11.68 o 
   2   2   9      989.38      901.11     21.38 o 
   3   2   9       21.18       35.93      9.22 o 
   4   2   9      407.52      450.78     21.62 o 
   5   2   9      433.66      450.73     25.33 o 
   6   2   9       68.54       54.66     18.20 o 
   7   2   9       10.03      -13.37     19.30 o 
 -10   3   9       40.89       20.09     36.06 o 
  -9   3   9      189.66      255.93     30.53 o 
  -8   3   9        4.95       -0.66     13.42 o 
  -7   3   9       39.55       35.84     12.30 o 
  -6   3   9      231.42      258.02     14.57 o 
  -5   3   9      822.84      802.87     30.45 o 
  -4   3   9       54.69       69.46      9.70 o 
  -3   3   9       72.15       71.42     17.21 o 
  -2   3   9      244.85      234.89     20.85 o 
  -1   3   9      301.97      317.61     21.24 o 
   0   3   9      459.82      410.04     18.50 o 
   1   3   9      260.31      251.83     13.75 o 
   2   3   9      100.94       71.47     14.93 o 
   3   3   9       37.84       53.46     15.55 o 
   4   3   9       78.69       73.14     17.98 o 
   5   3   9       59.03       42.10     16.53 o 
   6   3   9        0.10       10.45     17.61 o 
   7   3   9        3.69       -9.59     21.15 o 
  -9   4   9        0.09        0.29     24.20 o 
  -8   4   9        0.98       20.74     21.75 o 
  -7   4   9       24.80       14.84     13.25 o 
  -6   4   9      136.21      121.80     13.55 o 
  -5   4   9       29.49       60.72     13.00 o 
  -4   4   9       13.50       15.91      9.62 o 
  -3   4   9      131.28      135.25     15.09 o 
  -2   4   9       56.32       70.53     17.69 o 
  -1   4   9       59.35       87.72     11.42 o 
   0   4   9      110.58      117.35     12.54 o 
   1   4   9       49.28       44.64     18.38 o 
   2   4   9        0.47        9.10     14.50 o 
   3   4   9        4.86       21.61     15.93 o 
   4   4   9      263.85      225.21     23.39 o 
   5   4   9        7.35       19.73     21.34 o 
   6   4   9        1.97      -29.28     21.24 o 
  -9   5   9       64.15       87.00     28.53 o 
  -8   5   9       46.93       32.08     22.71 o 
  -7   5   9        5.63       -9.64     27.98 o 
  -6   5   9       13.50        5.31     13.21 o 
  -5   5   9      268.98      249.90     15.38 o 
  -4   5   9      962.87      933.23     25.29 o 
  -3   5   9        1.71        1.33     11.47 o 
  -2   5   9      536.21      514.30     20.70 o 
  -1   5   9      543.96      522.05     20.39 o 
   0   5   9      758.66      741.08     29.20 o 
   1   5   9      180.11      175.06     18.16 o 
   2   5   9      175.34      237.88     21.61 o 
   3   5   9      514.40      604.60     31.32 o 
   4   5   9        4.52       15.89     19.30 o 
   5   5   9        1.44      -12.17     20.28 o 
   6   5   9       12.97       33.95     24.65 o 
  -8   6   9      417.63      447.95     37.58 o 
  -7   6   9      103.11      161.33     37.77 o 
  -6   6   9      271.74      276.58     35.73 o 
  -5   6   9       10.96       12.57     14.01 o 
  -4   6   9      176.96      188.18     17.48 o 
  -3   6   9      711.79      656.54     24.02 o 
  -2   6   9      263.82      295.63     19.15 o 
  -1   6   9       29.74       39.34     14.83 o 
   0   6   9      148.72      167.59     27.77 o 
   1   6   9       66.92       67.43     17.09 o 
   2   6   9      156.74      174.99     22.06 o 
   3   6   9       22.36      -14.02     18.89 o 
   4   6   9        4.06       -0.30     20.85 o 
   5   6   9       26.44       40.21     59.31 o 
  -7   7   9        3.31      -36.24     40.63 o 
  -6   7   9      173.04      309.32    784.50 o 
  -5   7   9       13.67       -0.02     20.34 o 
  -4   7   9       87.02      104.35     15.58 o 
  -3   7   9      100.32       81.47     14.20 o 
  -2   7   9       92.26       98.51     24.23 o 
  -1   7   9      138.83      115.71     30.65 o 
   0   7   9      216.93      191.68     25.73 o 
   1   7   9       40.97       37.67     36.27 o 
   2   7   9       59.20       58.89     20.61 o 
   3   7   9       79.01       80.41     21.92 o 
   4   7   9        8.95       -1.33     21.96 o 
  -6   8   9       38.33       18.31     33.76 o 
  -5   8   9       49.93       45.20     20.97 o 
  -4   8   9       77.65       54.87     20.71 o 
  -3   8   9       27.07       32.11     14.30 o 
  -2   8   9        0.32       -1.26     15.13 o 
  -1   8   9       86.85       94.85     19.99 o 
   0   8   9       33.22       29.51     18.37 o 
   1   8   9       66.98       96.74     22.07 o 
   2   8   9        4.58        8.64     21.00 o 
   3   8   9        0.64      -17.20     22.22 o 
  -4   9   9       11.36       -0.62     20.17 o 
  -3   9   9        1.86      -26.85     19.54 o 
  -2   9   9        4.85      -10.15     17.60 o 
  -1   9   9       81.80       79.09     19.74 o 
   0   9   9       78.44      111.93     24.68 o 
   1   9   9        3.82       13.35     23.09 o 
 -10   0  10       21.81       25.54     25.32 o 
  -9   0  10       73.17      112.44     26.08 o 
  -8   0  10      934.76      877.63     39.25 o 
  -7   0  10      402.78      355.55     24.87 o 
  -6   0  10     1692.90     1648.86     97.29 o 
  -5   0  10       55.09       81.48     14.79 o 
  -4   0  10     5266.71     5446.53    125.09 o 
  -3   0  10      426.80      415.75     19.30 o 
  -2   0  10      472.44      462.15     47.28 o 
  -1   0  10     1729.61     1563.21     41.34 o 
   0   0  10     9237.27     9548.40    254.85 o 
   1   0  10        0.56       -4.79      9.91 o 
   2   0  10       59.22       83.40     13.04 o 
   3   0  10     2156.83     1855.57     78.79 o 
   4   0  10       64.16      105.50     16.70 o 
   5   0  10      820.67      823.66     53.53 o 
   6   0  10      571.84      611.09     50.30 o 
   7   0  10      375.27      359.56     49.78 o 
 -10   1  10      546.85      608.66     33.48 o 
  -9   1  10      542.49      521.46     40.81 o 
  -8   1  10     1182.39     1214.44     36.73 o 
  -7   1  10       38.72       22.32     14.17 o 
  -6   1  10       61.82       67.09     14.78 o 
  -5   1  10     3392.58     3264.20     50.58 o 
  -4   1  10      364.46      384.74     12.44 o 
  -3   1  10      350.40      382.59     16.47 o 
  -2   1  10     1700.39     1662.77     30.82 o 
  -1   1  10     3893.76     3846.18     63.09 o 
   0   1  10       20.37        9.88      6.73 o 
   1   1  10     2123.61     2171.43     52.65 o 
   2   1  10      735.18      650.12     24.04 o 
   3   1  10       96.01      106.98     11.52 o 
   4   1  10      902.44      795.61     26.57 o 
   5   1  10      611.84      623.09     37.40 o 
   6   1  10       16.93       23.24     21.38 o 
   7   1  10      160.76      184.39     30.07 o 
 -10   2  10       10.94        0.96     47.46 o 
  -9   2  10        4.33      -14.98     17.53 o 
  -8   2  10       18.76       16.98     16.71 o 
  -7   2  10      474.20      519.68     34.58 o 
  -6   2  10      698.00      708.15     21.29 o 
  -5   2  10        2.87        1.12      8.80 o 
  -4   2  10      847.14      858.52     21.15 o 
  -3   2  10     2166.15     2214.43     65.26 o 
  -2   2  10      675.32      731.57     50.08 o 
  -1   2  10      393.37      394.28     19.87 o 
   0   2  10     2109.57     2071.02     43.99 o 
   1   2  10      178.01      205.99     13.14 o 
   2   2  10      639.66      613.39     21.91 o 
   3   2  10     1154.48     1186.57     32.15 o 
   4   2  10       44.46       55.48     14.34 o 
   5   2  10      143.54      138.51     17.89 o 
   6   2  10      507.41      600.11     31.24 o 
   7   2  10      149.98      114.21     30.39 o 
  -9   3  10       89.05       91.59     27.66 o 
  -8   3  10      387.20      385.44     28.82 o 
  -7   3  10      401.61      404.78     19.19 o 
  -6   3  10      900.08      887.75     24.44 o 
  -5   3  10      253.10      245.81     16.21 o 
  -4   3  10     1162.97     1060.62     33.16 o 
  -3   3  10        4.21       12.15     10.27 o 
  -2   3  10     2845.04     2697.03     55.40 o 
  -1   3  10      497.46      442.36     19.64 o 
   0   3  10        1.92        1.48      9.81 o 
   1   3  10     1896.48     1786.73     86.14 o 
   2   3  10     1310.32     1449.30     50.48 o 
   3   3  10      178.64      205.87     19.92 o 
   4   3  10      340.88      338.07     26.20 o 
   5   3  10      430.29      386.22     29.91 o 
   6   3  10       14.54        1.14     22.12 o 
  -9   4  10       23.40       82.23     38.31 o 
  -8   4  10      253.57      248.64     22.80 o 
  -7   4  10     1098.22     1161.07     31.03 o 
  -6   4  10      209.51      214.60     17.08 o 
  -5   4  10      246.24      284.82     15.57 o 
  -4   4  10        0.16       -9.33      9.99 o 
  -3   4  10     2818.68     2640.01     75.03 o 
  -2   4  10      238.55      230.28     14.93 o 
  -1   4  10        9.10       26.96     10.47 o 
   0   4  10        7.28       23.17     11.27 o 
   1   4  10     1231.08     1167.68     57.25 o 
   2   4  10      519.53      457.60     30.53 o 
   3   4  10      313.92      411.21     35.03 o 
   4   4  10      129.85      104.55     20.75 o 
   5   4  10       21.30       27.00     20.91 o 
   6   4  10      305.74      315.66     31.72 o 
  -9   5  10       25.15       17.26     25.52 o 
  -8   5  10       31.47       34.91     23.41 o 
  -7   5  10       95.20       78.10     21.51 o 
  -6   5  10      574.38      644.83     27.36 o 
  -5   5  10      234.40      255.34     16.06 o 
  -4   5  10      619.85      598.59     33.53 o 
  -3   5  10       39.71       71.87     13.11 o 
  -2   5  10     1700.88     1723.71     52.61 o 
  -1   5  10      417.43      368.54     21.38 o 
   0   5  10       51.29       73.95     15.66 o 
   1   5  10     1013.61      942.41     37.00 o 
   2   5  10      911.19      939.78     44.75 o 
   3   5  10       44.15       46.32     19.25 o 
   4   5  10      288.11      336.28     28.30 o 
   5   5  10      197.53      196.40     26.72 o 
  -8   6  10       47.25       56.99     27.07 o 
  -7   6  10        0.13      -39.41     27.93 o 
  -6   6  10      168.80      277.44    160.58 o 
  -5   6  10      143.10      110.90     14.49 o 
  -4   6  10        5.34        3.36     11.73 o 
  -3   6  10      218.89      233.51     17.29 o 
  -2   6  10      244.72      198.11     16.12 o 
  -1   6  10        2.55       19.58     15.56 o 
   0   6  10       40.69       58.27     16.96 o 
   1   6  10      185.47      149.43     20.43 o 
   2   6  10        8.70        8.20     18.62 o 
   3   6  10        9.15       26.18     21.82 o 
   4   6  10       55.89       81.32     24.90 o 
   5   6  10       11.10       40.61     35.99 o 
  -7   7  10        0.74      -12.03     30.20 o 
  -6   7  10      113.65      103.92     33.48 o 
  -5   7  10      388.49      446.42     30.67 o 
  -4   7  10        4.10      -10.45     13.87 o 
  -3   7  10       40.67       48.09     17.13 o 
  -2   7  10        4.19       -6.82     15.30 o 
  -1   7  10      675.13      557.32     28.49 o 
   0   7  10       97.91      113.79     19.07 o 
   1   7  10      109.21      139.36     22.46 o 
   2   7  10       43.44       62.09     22.26 o 
   3   7  10       52.49       80.55     23.81 o 
   4   7  10      252.46      234.98     29.47 o 
  -5   8  10      118.00       94.02     25.25 o 
  -4   8  10       68.73      122.76     22.57 o 
  -3   8  10       18.62       26.37     25.71 o 
  -2   8  10       76.14       54.00     17.56 o 
  -1   8  10        4.38      -14.12     16.61 o 
   0   8  10      101.95      132.87     28.52 o 
   1   8  10        4.72       10.79     20.89 o 
   2   8  10       59.40       47.68     23.28 o 
  -3   9  10       32.20      -16.32     19.87 o 
  -2   9  10        7.37       47.86     21.68 o 
  -1   9  10      140.27      113.52     23.44 o 
   0   9  10        1.86       -6.44     20.08 o 
 -10   1  11        8.18      -19.85     22.48 o 
  -9   1  11      129.62      125.08     21.77 o 
  -8   1  11       25.62       25.02     17.32 o 
  -7   1  11       54.33       71.90     15.33 o 
  -6   1  11      489.40      465.22     21.44 o 
  -5   1  11       39.36       32.67     11.72 o 
  -4   1  11       61.91       55.20     11.25 o 
  -3   1  11      111.99      143.32     12.09 o 
  -2   1  11      303.26      300.08     15.20 o 
  -1   1  11      897.07      898.92     24.72 o 
   0   1  11       13.07       16.73      9.50 o 
   1   1  11       17.16       25.66      8.62 o 
   2   1  11      270.80      321.09     14.36 o 
   3   1  11       83.59       94.93     11.47 o 
   4   1  11       87.70       73.81     14.64 o 
   5   1  11        5.18       14.17     16.18 o 
   6   1  11        1.13        4.40     21.79 o 
  -9   2  11      222.83      263.72     24.49 o 
  -8   2  11       78.27       91.17     20.57 o 
  -7   2  11      829.52      780.22     33.33 o 
  -6   2  11        2.97       20.13     13.16 o 
  -5   2  11      416.31      393.51     16.22 o 
  -4   2  11      200.22      211.14     12.18 o 
  -3   2  11      993.48      885.28     25.78 o 
  -2   2  11       15.29        6.65     10.03 o 
  -1   2  11       25.20       50.56     11.76 o 
   0   2  11       47.83       34.46     10.64 o 
   1   2  11      190.94      193.29     17.89 o 
   2   2  11      110.85       94.89     13.36 o 
   3   2  11      190.18      284.32     22.33 o 
   4   2  11        2.59        9.39     16.42 o 
   5   2  11       40.47       65.84     21.14 o 
   6   2  11        7.14      -16.20     21.16 o 
  -9   3  11      113.19       93.59     19.80 o 
  -8   3  11        5.21       -0.18     16.59 o 
  -7   3  11      101.83      111.48     14.61 o 
  -6   3  11       20.00       17.48     11.96 o 
  -5   3  11      201.89      235.04     16.73 o 
  -4   3  11        5.04        3.30      9.36 o 
  -3   3  11      243.90      262.80     15.75 o 
  -2   3  11      127.93      127.60     13.13 o 
  -1   3  11     1072.41     1050.80     34.66 o 
   0   3  11       78.86      100.81     12.21 o 
   1   3  11       19.00       40.66     12.09 o 
   2   3  11      153.90      153.74     18.39 o 
   3   3  11      295.71      256.71     22.09 o 
   4   3  11       53.38       51.30     19.69 o 
   5   3  11       12.32        6.78     20.91 o 
   6   3  11        0.67       14.52     23.09 o 
  -9   4  11       22.45       48.27     27.44 o 
  -8   4  11        7.15      -11.75     14.83 o 
  -7   4  11       34.54       25.52     14.40 o 
  -6   4  11      182.87      187.40     15.40 o 
  -5   4  11       15.23       -0.85     11.45 o 
  -4   4  11      127.62      109.04     12.29 o 
  -3   4  11       37.83       48.96     13.07 o 
  -2   4  11       28.38       32.37     13.71 o 
  -1   4  11       32.96       17.94     18.70 o 
   0   4  11      624.46      616.94     22.86 o 
   1   4  11       16.61        8.05     14.38 o 
   2   4  11        1.43      -11.30     15.01 o 
   3   4  11        3.25        0.09     17.14 o 
   4   4  11       21.02       10.68     20.91 o 
   5   4  11        5.15      -31.28     20.85 o 
  -8   5  11        3.11       30.24     28.85 o 
  -7   5  11        2.24        5.56     15.41 o 
  -6   5  11      272.62      353.38     21.18 o 
  -5   5  11       47.59       53.42     13.79 o 
  -4   5  11      310.09      287.95     16.59 o 
  -3   5  11      155.19      152.66     22.07 o 
  -2   5  11       35.41       56.11     13.21 o 
  -1   5  11       31.79       12.53     12.65 o 
   0   5  11       26.55       12.87     30.70 o 
   1   5  11        9.09       12.73     16.22 o 
   2   5  11        1.30       -6.97     16.73 o 
   3   5  11        2.48      -18.16     18.03 o 
   4   5  11       44.44       60.08     28.80 o 
   5   5  11        3.57        1.55     23.58 o 
  -7   6  11       15.80       -3.75     27.49 o 
  -6   6  11       69.11       54.85     17.36 o 
  -5   6  11       48.72       43.37     13.64 o 
  -4   6  11      614.49      579.85     35.14 o 
  -3   6  11      155.32      148.95     19.63 o 
  -2   6  11       70.58       54.80     19.03 o 
  -1   6  11       79.41       81.97     18.16 o 
   0   6  11      397.41      426.52     26.58 o 
   1   6  11      103.22      127.17     21.29 o 
   2   6  11       11.47       -8.65     18.90 o 
   3   6  11       31.97       44.77     21.50 o 
   4   6  11       24.00       46.20     25.03 o 
  -6   7  11       63.16       63.31     32.97 o 
  -5   7  11       21.98       30.48     22.97 o 
  -4   7  11        3.49      -16.18     13.70 o 
  -3   7  11       16.59       -9.23     14.24 o 
  -2   7  11        0.62      -24.47     16.32 o 
  -1   7  11       42.01       32.12     18.29 o 
   0   7  11        0.20        9.38     17.99 o 
   1   7  11       40.70       54.75     22.29 o 
   2   7  11       25.01        2.34     23.30 o 
   3   7  11        8.43        0.64     22.81 o 
  -5   8  11        2.10      -15.51     22.19 o 
  -4   8  11       21.58       -0.68     21.47 o 
  -3   8  11        2.13      -17.12     15.46 o 
  -2   8  11        0.30      -12.54     18.27 o 
  -1   8  11       42.23       22.84     19.03 o 
   0   8  11       38.26       35.38     25.69 o 
   1   8  11        1.38       12.50     22.74 o 
  -9   0  12       98.49       79.52     37.89 o 
  -8   0  12      781.61      745.50     51.28 o 
  -7   0  12      171.05      177.91     32.69 o 
  -6   0  12       85.16      108.32     27.54 o 
  -5   0  12      567.03      557.85     41.87 o 
  -4   0  12     2380.87     2409.10     90.15 o 
  -3   0  12      191.88      173.51     25.15 o 
  -2   0  12      626.70      662.84     39.81 o 
  -1   0  12      116.50      178.03     15.06 o 
   0   0  12        7.33        7.80     11.60 o 
   1   0  12     2483.03     2426.54     84.65 o 
   2   0  12      296.64      393.31     23.11 o 
   3   0  12      343.56      383.67     24.52 o 
   4   0  12      274.58      286.64     24.25 o 
   5   0  12      598.87      622.89     49.03 o 
  -9   1  12       97.40       88.86     25.43 o 
  -8   1  12        3.78       -8.80     16.70 o 
  -7   1  12      833.51      841.43     33.30 o 
  -6   1  12      168.07      175.46     16.33 o 
  -5   1  12       36.85       28.50     11.95 o 
  -4   1  12     1404.53     1302.32     35.44 o 
  -3   1  12     2338.92     2416.69     51.33 o 
  -2   1  12       18.43        6.56     10.20 o 
  -1   1  12      751.56      748.66     23.16 o 
   0   1  12     2193.02     1951.31     65.27 o 
   1   1  12       16.29       33.98     11.59 o 
   2   1  12      837.91      877.95     27.29 o 
   3   1  12     1691.74     1572.70     39.80 o 
   4   1  12      143.02      103.98     22.24 o 
   5   1  12      288.29      216.86     25.99 o 
  -9   2  12       85.87      116.76     21.79 o 
  -8   2  12      175.26      176.85     20.24 o 
  -7   2  12       94.70       86.62     17.05 o 
  -6   2  12       98.27       43.56     13.92 o 
  -5   2  12      489.73      512.01     50.74 o 
  -4   2  12      212.13      183.60     12.45 o 
  -3   2  12      204.68      214.30     24.01 o 
  -2   2  12      625.79      617.08     31.72 o 
  -1   2  12        6.16       15.98     18.22 o 
   0   2  12       77.19       93.72     14.42 o 
   1   2  12     1185.96     1195.09     32.09 o 
   2   2  12      380.96      418.06     20.13 o 
   3   2  12      222.01      215.01     21.29 o 
   4   2  12      676.43      678.99     34.04 o 
   5   2  12      313.10      357.26     28.73 o 
  -9   3  12       16.91       23.94     20.35 o 
  -8   3  12       77.46       75.31     19.79 o 
  -7   3  12       81.94       69.21     17.38 o 
  -6   3  12     1092.11     1023.77     33.59 o 
  -5   3  12       41.67       47.80     11.73 o 
  -4   3  12      906.18      984.51     40.83 o 
  -3   3  12      397.86      357.12     18.81 o 
  -2   3  12      138.50      148.23     26.36 o 
  -1   3  12     2228.13     2127.24     47.42 o 
   0   3  12      966.11     1014.34     29.23 o 
   1   3  12       14.07       10.82     14.27 o 
   2   3  12      117.73       83.50     18.26 o 
   3   3  12      926.49      886.90     37.55 o 
   4   3  12        2.64       21.00     20.74 o 
   5   3  12      285.16      290.69     29.14 o 
  -8   4  12        1.52        4.08     18.61 o 
  -7   4  12      143.67      127.12     18.98 o 
  -6   4  12        4.88        9.22     13.27 o 
  -5   4  12      333.18      395.72     18.01 o 
  -4   4  12        4.07       12.24     11.07 o 
  -3   4  12       16.90       40.98     13.05 o 
  -2   4  12      325.04      330.57     18.56 o 
  -1   4  12      249.84      299.88     18.00 o 
   0   4  12      237.97      296.11     21.71 o 
   1   4  12      164.40      160.76     19.83 o 
   2   4  12      146.94      112.72     19.86 o 
   3   4  12       60.65       38.29     19.45 o 
   4   4  12      659.96      733.43     37.86 o 
  -8   5  12        3.27      -13.42     19.63 o 
  -7   5  12       14.50        4.69     15.29 o 
  -6   5  12      531.20      506.69     32.53 o 
  -5   5  12       23.93       42.53     13.70 o 
  -4   5  12      323.01      381.42     19.26 o 
  -3   5  12       86.18      115.61     15.85 o 
  -2   5  12      114.08       72.16     14.63 o 
  -1   5  12      559.07      528.12     46.15 o 
   0   5  12      165.27      163.43     20.71 o 
   1   5  12        0.15      -12.17     16.11 o 
   2   5  12      102.29      103.67     20.54 o 
   3   5  12      173.65      165.39     27.79 o 
   4   5  12        0.88      -11.10     21.34 o 
  -7   6  12       19.71       23.18     23.05 o 
  -6   6  12       61.25      104.90     20.47 o 
  -5   6  12       28.07       27.45     17.62 o 
  -4   6  12       12.91        9.76     13.93 o 
  -3   6  12       80.84      150.11     17.47 o 
  -2   6  12       14.51       18.12     16.81 o 
  -1   6  12       25.39        7.03     17.25 o 
   0   6  12       35.79       59.91     19.42 o 
   1   6  12      160.99      154.56     22.71 o 
   2   6  12       12.23       31.42     20.65 o 
   3   6  12       11.42       13.83     21.67 o 
  -6   7  12        5.58       19.72     31.70 o 
  -5   7  12        0.90      -18.56     14.62 o 
  -4   7  12       76.03       96.76     22.14 o 
  -3   7  12      100.71       92.26     20.33 o 
  -2   7  12       45.79       60.69     18.88 o 
  -1   7  12        3.13       -3.33     18.79 o 
   0   7  12       47.73       38.83     20.98 o 
   1   7  12        0.41       11.28     21.55 o 
   2   7  12      287.57      377.35     31.63 o 
  -3   8  12       36.96       38.06     27.04 o 
  -2   8  12        9.30        4.62     18.86 o 
  -1   8  12        8.52       24.58     21.22 o 
  -9   1  13        3.42       36.16     25.25 o 
  -8   1  13        0.34      -24.00     20.87 o 
  -7   1  13      197.57      187.13     34.61 o 
  -6   1  13       63.16       52.38     18.77 o 
  -5   1  13       11.44        3.30     16.87 o 
  -4   1  13        3.05       -7.68     21.92 o 
  -3   1  13       47.16       58.64     12.18 o 
  -2   1  13       52.00       81.11     13.88 o 
  -1   1  13        1.29       -3.17     11.11 o 
   0   1  13        4.35        6.28     11.55 o 
   1   1  13       19.31       35.15     13.05 o 
   2   1  13       55.52       95.70     20.92 o 
   3   1  13        7.60       -3.10     18.05 o 
   4   1  13        0.08      -12.11     28.68 o 
   5   1  13        9.43       36.34     34.19 o 
  -9   2  13       53.02       73.50     21.30 o 
  -8   2  13       46.48       65.33     18.67 o 
  -7   2  13      200.31      146.78     18.31 o 
  -6   2  13      174.81      204.88     17.86 o 
  -5   2  13      268.90      296.51     29.83 o 
  -4   2  13      122.62      133.78     19.07 o 
  -3   2  13      120.12      107.45     13.72 o 
  -2   2  13       64.03       34.08     12.40 o 
  -1   2  13      569.59      593.02     23.11 o 
   0   2  13       28.00       21.63     11.92 o 
   1   2  13      102.93       78.40     14.12 o 
   2   2  13       11.31       13.70     17.21 o 
   3   2  13        0.39       -3.58     18.33 o 
   4   2  13       24.15        6.60     20.59 o 
  -8   3  13       15.53       23.94     18.40 o 
  -7   3  13      114.42      105.04     17.59 o 
  -6   3  13        1.01       -9.80     14.63 o 
  -5   3  13       44.62       37.66     15.59 o 
  -4   3  13       84.90      115.41     16.27 o 
  -3   3  13        4.32        3.76     12.78 o 
  -2   3  13        6.33        8.16     12.70 o 
  -1   3  13        4.78       13.50     12.37 o 
   0   3  13       18.05       35.93     13.45 o 
   1   3  13        1.35        6.41     15.69 o 
   2   3  13       40.19       34.64     18.51 o 
   3   3  13       38.07       57.71     21.32 o 
   4   3  13       11.55       24.15     21.54 o 
  -8   4  13        4.90        8.54     19.67 o 
  -7   4  13        0.05       -6.16     17.26 o 
  -6   4  13        4.08      -10.04     16.84 o 
  -5   4  13       36.35       29.91     13.05 o 
  -4   4  13       42.93       28.54     12.39 o 
  -3   4  13       10.45        4.46     13.75 o 
  -2   4  13       34.95       43.67     14.37 o 
  -1   4  13       16.78       11.63     13.81 o 
   0   4  13        0.84        0.17     15.71 o 
   1   4  13        4.30        7.77     16.79 o 
   2   4  13       71.71       45.24     29.53 o 
   3   4  13        2.78      -24.97     19.62 o 
   4   4  13        0.72      -12.78     23.23 o 
  -7   5  13        7.60       -6.20     18.52 o 
  -6   5  13      115.73      127.68     17.86 o 
  -5   5  13      133.89      128.56     15.12 o 
  -4   5  13        0.46       -1.21     12.79 o 
  -3   5  13      248.98      266.71     20.42 o 
  -2   5  13       93.01      101.51     16.86 o 
  -1   5  13        8.87       -7.46     16.58 o 
   0   5  13       16.50      -12.03     16.87 o 
   1   5  13       61.16       67.30     19.92 o 
   2   5  13       11.11        7.37     19.93 o 
   3   5  13        0.57      -32.37     29.36 o 
  -6   6  13        9.49        9.00     22.42 o 
  -5   6  13       35.81       34.62     15.32 o 
  -4   6  13       75.48       70.97     16.13 o 
  -3   6  13        0.57        5.28     16.29 o 
  -2   6  13        6.77       10.94     16.94 o 
  -1   6  13       81.83       88.59     19.84 o 
   0   6  13       18.09        1.49     21.52 o 
   1   6  13       17.41       39.36     21.95 o 
   2   6  13       18.68       24.90     22.71 o 
  -4   7  13        2.34       -5.33     15.09 o 
  -3   7  13       52.83       34.26     20.04 o 
  -2   7  13       17.57       17.42     20.09 o 
  -1   7  13       13.10       26.53     21.65 o 
   0   7  13       12.85       24.94     20.28 o 
  -8   0  14        1.95      -45.52     30.35 o 
  -7   0  14        8.50       30.95     29.27 o 
  -6   0  14       15.24       -1.08     25.99 o 
  -5   0  14      322.87      359.24     36.95 o 
  -4   0  14       40.23       62.80     25.48 o 
  -3   0  14       88.26       88.09     27.21 o 
  -2   0  14      563.70      467.56     39.38 o 
  -1   0  14      712.34      746.99     45.52 o 
   0   0  14      233.57      244.22     32.69 o 
   1   0  14      173.56      188.82     29.60 o 
   2   0  14      388.04      261.64     34.14 o 
   3   0  14      367.49      449.15     40.18 o 
  -8   1  14      116.35       59.07     24.63 o 
  -7   1  14       77.06       48.08     21.08 o 
  -6   1  14      380.61      358.58     27.09 o 
  -5   1  14      323.65      353.87     25.62 o 
  -4   1  14       25.12       15.93     16.20 o 
  -3   1  14       49.03       25.97     17.07 o 
  -2   1  14     2732.52     2589.68     97.17 o 
  -1   1  14       83.38      126.48     25.83 o 
   0   1  14      362.14      420.70     25.84 o 
   1   1  14      475.83      418.10     37.91 o 
   2   1  14      271.66      254.76     23.44 o 
   3   1  14      244.10      198.00     34.65 o 
   4   1  14      379.43      413.70     43.83 o 
  -8   2  14        5.18       23.57     22.92 o 
  -7   2  14       17.99       33.54     21.60 o 
  -6   2  14        1.95       34.32     22.76 o 
  -5   2  14       26.05       39.87     23.65 o 
  -4   2  14      368.06      409.16     20.71 o 
  -3   2  14        3.91        2.76     12.68 o 
  -2   2  14      222.58      226.18     16.84 o 
  -1   2  14      453.89      440.67     20.95 o 
   0   2  14      407.86      447.30     21.24 o 
   1   2  14      191.85      219.72     18.15 o 
   2   2  14      475.17      486.68     28.68 o 
   3   2  14      260.07      330.53     28.06 o 
   4   2  14        0.87      -23.95     20.89 o 
  -8   3  14      190.87      210.67     22.30 o 
  -7   3  14       11.15        6.18     17.05 o 
  -6   3  14      151.52      167.11     28.97 o 
  -5   3  14      339.84      309.73     26.57 o 
  -4   3  14      115.77      157.05     30.76 o 
  -3   3  14      131.78      151.55     17.88 o 
  -2   3  14      336.34      362.97     20.65 o 
  -1   3  14       36.02       31.24     13.57 o 
   0   3  14      291.04      275.83     21.77 o 
   1   3  14      612.77      636.67     32.42 o 
   2   3  14       51.22       70.05     20.68 o 
   3   3  14       38.59       49.25     21.65 o 
  -7   4  14       46.15      101.73     20.56 o 
  -6   4  14        2.33      -13.73     17.40 o 
  -5   4  14        6.50       -4.93     15.89 o 
  -4   4  14      460.72      473.20     28.18 o 
  -3   4  14       16.99       12.50     14.35 o 
  -2   4  14      117.03      201.26     18.18 o 
  -1   4  14      271.14      267.16     21.12 o 
   0   4  14      390.75      427.47     40.37 o 
   1   4  14       77.71       74.56     40.72 o 
   2   4  14      445.79      466.25     33.67 o 
   3   4  14      144.90      123.47     25.09 o 
  -6   5  14       27.48       26.04     22.95 o 
  -5   5  14       47.79       47.87     14.65 o 
  -4   5  14       13.96       20.16     14.41 o 
  -3   5  14      159.77      174.17     19.56 o 
  -2   5  14       22.88       36.18     15.78 o 
  -1   5  14        1.03       11.67     18.28 o 
   0   5  14      164.41      171.30     22.64 o 
   1   5  14      303.28      349.08     27.92 o 
   2   5  14        8.17       11.40     20.53 o 
  -5   6  14        0.50      -20.85     14.92 o 
  -4   6  14       71.85       76.30     18.72 o 
  -3   6  14       96.53      111.79     21.36 o 
  -2   6  14       51.47       56.83     25.12 o 
  -1   6  14      291.72      334.11     26.76 o 
   0   6  14       69.97       45.90     22.07 o 
   1   6  14        1.95        9.85     21.11 o 
  -8   1  15       11.56       17.62     23.11 o 
  -7   1  15       84.58       39.49     22.19 o 
  -6   1  15        9.37        8.00     19.38 o 
  -5   1  15        0.09        0.80     17.86 o 
  -4   1  15       33.09       25.19     18.03 o 
  -3   1  15        0.56      -11.89     17.35 o 
  -2   1  15       39.56       18.28     44.14 o 
  -1   1  15        0.36      -21.64     17.88 o 
   0   1  15        1.50       -0.50     21.33 o 
   1   1  15        7.34        1.12     18.31 o 
   2   1  15        5.01      -28.47     24.82 o 
   3   1  15        3.42      -13.82     26.69 o 
  -7   2  15        6.21        6.70     21.06 o 
  -6   2  15       70.40       69.87     21.08 o 
  -5   2  15       14.07       23.15     19.48 o 
  -4   2  15        5.44       -5.83     18.61 o 
  -3   2  15       15.26       12.70     17.96 o 
  -2   2  15      201.28      192.26     30.63 o 
  -1   2  15        3.94       12.37     17.69 o 
   0   2  15       30.53        8.40     17.39 o 
   1   2  15       20.71       11.75     25.66 o 
   2   2  15        3.37       10.44     19.87 o 
   3   2  15        9.26        9.49     33.65 o 
  -7   3  15       14.16        6.49     22.73 o 
  -6   3  15       27.56        9.55     16.12 o 
  -5   3  15        1.27      -16.80     15.10 o 
  -4   3  15      106.48      174.92     21.71 o 
  -3   3  15       45.05       48.08     15.44 o 
  -2   3  15        5.09      -10.85     13.44 o 
  -1   3  15       35.03       38.59     15.03 o 
   0   3  15       21.02       15.56     18.27 o 
   1   3  15        2.19       28.55     18.24 o 
   2   3  15        2.75       17.96     20.62 o 
  -6   4  15       11.06        6.36     18.35 o 
  -5   4  15       32.60       27.90     17.88 o 
  -4   4  15        2.57       12.50     19.05 o 
  -3   4  15        4.32        0.19     15.56 o 
  -2   4  15       14.78       12.15     16.09 o 
  -1   4  15        4.45       -1.20     16.74 o 
   0   4  15       14.79        1.03     17.98 o 
   1   4  15        1.63        6.60     19.49 o 
  -5   5  15        0.17       10.94     18.64 o 
  -4   5  15        5.33      -13.34     13.82 o 
  -3   5  15       52.37       73.38     17.55 o 
  -2   5  15       33.91       25.96     19.34 o 
  -1   5  15       12.47       27.07     25.43 o 
   0   5  15        5.35       31.76     19.55 o 
  -2   6  15       14.83       11.61     21.45 o 
  -7   0  16       95.84       87.01     33.06 o 
  -6   0  16      178.94      125.41     33.53 o 
  -5   0  16      355.01      291.15     37.46 o 
  -4   0  16      286.30      224.83     33.34 o 
  -3   0  16      319.89      435.43     42.38 o 
  -2   0  16      162.34      150.04     33.91 o 
  -1   0  16        6.60      -29.27     26.41 o 
   0   0  16      598.04      574.10     45.89 o 
   1   0  16      444.79      531.43     45.85 o 
   2   0  16       13.59      -25.19     30.49 o 
  -7   1  16      159.99      191.90     63.39 o 
  -6   1  16       22.24       35.80     21.90 o 
  -5   1  16       71.51       44.80     21.00 o 
  -4   1  16      411.21      389.76     28.29 o 
  -3   1  16       40.64       30.77     18.60 o 
  -2   1  16      286.83      326.38     27.81 o 
  -1   1  16      412.18      369.05     27.71 o 
   0   1  16      164.98      171.55     37.91 o 
   1   1  16      154.12      156.55     24.19 o 
   2   1  16      306.13      313.30     41.12 o 
  -6   2  16      120.31      145.62     24.60 o 
  -5   2  16       56.44       42.57     22.60 o 
  -4   2  16      192.67      156.48     27.72 o 
  -3   2  16      361.96      349.99     71.16 o 
  -2   2  16      195.00      178.03     24.16 o 
  -1   2  16        0.58        7.57     19.66 o 
   0   2  16      275.06      306.52     30.21 o 
   1   2  16      244.16      141.99     31.89 o 
  -6   3  16        0.85       -3.59     21.84 o 
  -5   3  16       46.88       66.43     24.33 o 
  -4   3  16       83.47      112.45     24.89 o 
  -3   3  16       62.68       53.18     21.36 o 
  -2   3  16      165.11      218.11     26.28 o 
  -1   3  16      285.88      336.27     78.72 o 
   0   3  16       76.32       86.31     29.18 o 
   1   3  16       10.18       16.34     20.10 o 
  -5   4  16        3.09       13.76     18.24 o 
  -4   4  16       37.13      107.27     19.63 o 
  -3   4  16      340.36      318.38     33.86 o 
  -2   4  16      227.62      285.25     33.60 o 
  -1   4  16        6.13        8.24     18.66 o 
   0   4  16       69.40       77.65     21.60 o 
  -5   1  17        0.05       -2.70     20.75 o 
  -4   1  17        0.97      -11.04     19.95 o 
  -3   1  17       43.27       36.69     21.19 o 
  -2   1  17        0.31      -14.93     27.04 o 
  -1   1  17        0.89      -16.22     19.94 o 
   0   1  17        3.20       16.43     21.37 o 
  -5   2  17        0.10      -11.14     21.22 o 
  -4   2  17       42.00       71.64     21.57 o 
  -3   2  17       10.27        9.16     20.83 o 
  -2   2  17       14.90       14.92     20.45 o 
  -1   2  17        1.02       -3.99     25.66 o 
  -4   3  17        5.71       -1.18     21.43 o 
  -3   3  17       29.55       52.79     38.85 o 
  -2   3  17        1.07       -3.25     21.08 o 
                                                 
